# Supplementary material for: Genome-wide analysis of the FOXA1 transcriptional regulatory network identifies super enhancer associated LncRNAs in tamoxifen resistance
Source: Front Genet. 2022 Sep 20;13:992444. doi: 10.3389/fgene.2022.992444 (PMC9530462; doi:10.3389/fgene.2022.992444)
Supplement: Supplementary file 1 [file Table2.XLSX]

## Sheet: Sheet1
geneID	baseMean	log2FoldChange	lfcSE	stat	pvalue	padj
ENSG00000126709	18846.6	-6.70734	0.16126	41.5933	0	0
ENSG00000137801	15571.2	-4.32902	0.123351	35.0952	7.97e-270	8.81e-266
ENSG00000163697	8638.98	-4.06926	0.119235	34.1282	2.82e-255	2.08e-251
ENSG00000115221	3482.53	-5.14306	0.152266	33.7768	4.32e-250	2.38e-246
ENSG00000103257	163380	4.83899	0.144128	-33.5744	3.97e-247	1.75e-243
ENSG00000087085	3864.72	-5.32248	0.158747	33.5281	1.88e-246	6.9e-243
ENSG00000164761	9549.92	-5.36092	0.159971	33.5118	3.25e-246	1.02e-242
ENSG00000105810	4559.64	-9.23035	0.284167	32.4822	1.9e-231	5.26e-228
ENSG00000079308	4254.8	4.37423	0.135069	-32.3851	4.45e-230	1.09e-226
ENSG00000138642	1856.44	-5.17008	0.167263	30.9098	8.82e-210	1.95e-206
ENSG00000205413	2139.63	-5.75406	0.191926	29.9806	1.76e-197	3.52e-194
ENSG00000171401	2351.46	7.4939	0.260864	-28.7273	1.74e-181	3.21e-178
ENSG00000142102	8785	3.4937	0.122524	-28.5144	7.76e-179	1.32e-175
ENSG00000160180	15888.3	4.27955	0.150738	-28.3907	2.63e-177	4.16e-174
ENSG00000137628	2482.97	-4.78315	0.168549	28.3783	3.74e-177	5.51e-174
ENSG00000181634	13237.9	11.9342	0.422737	-28.2308	2.45e-175	3.38e-172
ENSG00000157388	4065.87	3.56286	0.129032	-27.6122	7.94e-168	1.03e-164
ENSG00000175387	2156.28	-3.92818	0.14482	27.1246	5.05e-162	6.19e-159
ENSG00000170442	1833.88	-7.05086	0.263178	26.7913	4.08e-158	4.75e-155
ENSG00000171346	14458.7	5.04731	0.194471	-25.9541	1.64e-148	1.81e-145
ENSG00000138759	1347.03	-4.66684	0.179854	25.9479	1.92e-148	2.02e-145
ENSG00000135480	29902.3	4.98242	0.192494	-25.8835	1.02e-147	1.03e-144
ENSG00000102243	2045.04	4.0972	0.159243	-25.7292	5.51e-146	5.29e-143
ENSG00000164741	3560.62	-5.24666	0.204617	25.6413	5.28e-145	4.86e-142
ENSG00000211689	1914.44	3.72867	0.147243	-25.3233	1.77e-141	1.56e-138
ENSG00000124225	19618.8	-3.74937	0.149183	25.1327	2.18e-139	1.86e-136
ENSG00000085117	2796.61	3.73758	0.1508	-24.7849	1.3e-135	1.07e-132
ENSG00000115415	29408.3	-2.78136	0.112321	24.7625	2.28e-135	1.79e-132
ENSG00000130635	12732.6	-5.12285	0.209238	24.4834	2.22e-132	1.69e-129
ENSG00000086548	23029.1	4.20421	0.172317	-24.3981	1.79e-131	1.32e-128
ENSG00000131171	3414.59	-3.15655	0.130504	24.1874	3.02e-129	2.15e-126
ENSG00000119514	2562.51	3.23506	0.133883	-24.1634	5.4e-129	3.73e-126
ENSG00000147883	4245.44	-5.02961	0.208188	24.1589	6.01e-129	4.02e-126
ENSG00000003436	3241.25	-3.02139	0.125736	24.0297	1.36e-127	8.84e-125
ENSG00000140479	2922.64	-3.13806	0.133534	23.5001	4.07e-122	2.57e-119
ENSG00000116106	6292.58	-3.6514	0.156197	23.377	7.33e-121	4.5e-118
ENSG00000183762	4445.51	3.10656	0.1345	-23.0971	4.95e-118	2.96e-115
ENSG00000069812	1284.73	4.37501	0.191165	-22.8861	6.4e-116	3.72e-113
ENSG00000103888	2710.35	4.75595	0.208024	-22.8625	1.1e-115	6.22e-113
ENSG00000102683	1564.12	-4.12056	0.181459	22.7079	3.74e-114	2.07e-111
ENSG00000011028	831.416	-4.76242	0.21054	22.6201	2.75e-113	1.48e-110
ENSG00000023892	2486.35	3.57809	0.158801	-22.5319	2.02e-112	1.06e-109
ENSG00000198910	15844.9	-3.51868	0.157174	22.3871	5.26e-111	2.7e-108
ENSG00000172575	986.034	-4.90675	0.22097	22.2055	3.04e-109	1.52e-106
ENSG00000177519	1146.41	-4.80249	0.217062	22.1249	1.82e-108	8.93e-106
ENSG00000100219	84066.8	2.42851	0.1104	-21.9973	3.05e-107	1.47e-104
ENSG00000105711	825.917	-4.80954	0.218692	21.9923	3.41e-107	1.6e-104
ENSG00000138185	1928.79	3.15293	0.145386	-21.6867	2.74e-104	1.26e-101
ENSG00000168502	784.784	-5.04153	0.233779	21.5654	3.8e-103	1.71e-100
ENSG00000165731	8401.61	2.90366	0.135714	-21.3955	1.47e-101	6.5e-99
ENSG00000180730	763.313	-4.77458	0.224904	21.2294	5.11e-100	2.21e-97
ENSG00000237515	1175.11	-3.48068	0.164167	21.2021	9.14e-100	3.88e-97
ENSG00000156587	2949	-3.13601	0.148828	21.0714	1.46e-98	6.07e-96
ENSG00000105464	1183.03	4.2414	0.20151	-21.0481	2.38e-98	9.74e-96
ENSG00000174945	6416.03	3.79922	0.180863	-21.0061	5.77e-98	2.32e-95
ENSG00000198417	1105.14	3.51278	0.167249	-21.0033	6.11e-98	2.41e-95
ENSG00000171617	5017.81	-2.52822	0.120491	20.9827	9.44e-98	3.66e-95
ENSG00000079819	2159.03	-3.77849	0.181429	20.8262	2.5e-96	9.53e-94
ENSG00000108679	29696.2	-4.28844	0.206856	20.7315	1.8e-95	6.74e-93
ENSG00000146411	819.373	5.57131	0.271768	-20.5003	2.14e-93	7.88e-91
ENSG00000179913	2366.07	3.13035	0.155467	-20.1351	3.63e-90	1.32e-87
ENSG00000113916	4411.98	2.50022	0.124332	-20.1092	6.13e-90	2.18e-87
ENSG00000187837	2165.45	-2.69802	0.134384	20.0769	1.18e-89	4.12e-87
ENSG00000111331	14978.2	-2.99931	0.149996	19.996	5.97e-89	2.06e-86
ENSG00000173281	3673.85	2.5578	0.128221	-19.9484	1.55e-88	5.26e-86
ENSG00000213937	2283.12	-4.22182	0.21203	19.9114	3.24e-88	1.08e-85
ENSG00000168003	37854.5	2.65538	0.133934	-19.8261	1.77e-87	5.85e-85
ENSG00000184678	6110.68	-2.50693	0.126793	19.7718	5.21e-87	1.69e-84
ENSG00000091436	5606.17	-2.38325	0.120638	19.7554	7.2e-87	2.31e-84
ENSG00000115267	2651.3	-2.61336	0.132634	19.7035	2.01e-86	6.34e-84
ENSG00000108932	1072.83	-3.29358	0.16748	19.6656	4.25e-86	1.32e-83
ENSG00000214944	1091.84	3.40761	0.174061	-19.5771	2.42e-85	7.43e-83
ENSG00000119673	845.532	-4.64496	0.237876	19.5268	6.5e-85	1.97e-82
ENSG00000123191	989.719	-3.5773	0.183823	19.4606	2.37e-84	7.08e-82
ENSG00000166068	671.98	-4.3952	0.226865	19.3736	1.29e-83	3.8e-81
ENSG00000127946	3094.59	-2.59323	0.134034	19.3476	2.14e-83	6.21e-81
ENSG00000128268	719.621	5.33242	0.27639	-19.2931	6.14e-83	1.76e-80
ENSG00000109790	3756.51	-3.68154	0.190868	19.2883	6.73e-83	1.91e-80
ENSG00000135899	1973.1	-2.78056	0.144827	19.1992	3.76e-82	1.05e-79
ENSG00000008277	642.495	-4.01694	0.20926	19.196	4e-82	1.1e-79
ENSG00000118596	588.654	-5.54164	0.290052	19.1057	2.26e-81	6.17e-79
ENSG00000180573	4067.75	-2.29638	0.12072	19.0224	1.11e-80	3e-78
ENSG00000112297	5319.62	-2.31448	0.122095	18.9564	3.91e-80	1.04e-77
ENSG00000109814	5728.88	-2.38533	0.126202	18.9009	1.12e-79	2.95e-77
ENSG00000235205	613.828	-5.81857	0.308081	18.8865	1.47e-79	3.83e-77
ENSG00000205542	30485.5	-3.20189	0.169997	18.835	3.9e-79	1e-76
ENSG00000089127	1862.62	-4.48236	0.238157	18.8211	5.07e-79	1.29e-76
ENSG00000168743	21158.4	-3.22326	0.171658	18.7772	1.16e-78	2.91e-76
ENSG00000164116	556.19	5.56606	0.296705	-18.7596	1.62e-78	4.01e-76
ENSG00000154930	5777.04	2.17259	0.115954	-18.7366	2.49e-78	6.11e-76
ENSG00000072858	5695	-2.45445	0.131134	18.7171	3.59e-78	8.72e-76
ENSG00000184564	499.015	-5.24554	0.280364	18.7098	4.12e-78	9.89e-76
ENSG00000172965	647.955	-4.01281	0.214737	18.6871	6.31e-78	1.5e-75
ENSG00000081803	1358.85	-9.16185	0.490831	18.666	9.36e-78	2.2e-75
ENSG00000196549	739.682	-5.87733	0.315709	18.6163	2.37e-77	5.51e-75
ENSG00000024422	2356.3	3.2092	0.174111	-18.432	7.28e-76	1.67e-73
ENSG00000112773	5200.29	-2.21843	0.121296	18.2893	1.01e-74	2.29e-72
ENSG00000196950	7152.6	2.11124	0.116033	-18.1951	5.64e-74	1.27e-71
ENSG00000144749	3728.01	2.65317	0.146052	-18.1659	9.61e-74	2.14e-71
ENSG00000172915	3519.41	-2.19467	0.121574	18.0522	7.58e-73	1.67e-70
ENSG00000224511	462.59	-6.05206	0.335387	18.045	8.63e-73	1.89e-70
ENSG00000120129	11322.3	-2.2997	0.127713	18.0068	1.72e-72	3.73e-70
ENSG00000119638	577.676	-3.90284	0.216761	18.0052	1.77e-72	3.8e-70
ENSG00000198133	3509.61	2.84167	0.158065	-17.9779	2.9e-72	6.16e-70
ENSG00000185885	1968.47	-2.98886	0.166309	17.9718	3.24e-72	6.82e-70
ENSG00000205517	1799.88	3.09661	0.172616	-17.9392	5.82e-72	1.21e-69
ENSG00000145632	21467	-2.3382	0.130441	17.9254	7.48e-72	1.54e-69
ENSG00000135048	7435.7	-2.10828	0.117638	17.9218	7.97e-72	1.63e-69
ENSG00000162636	10232.1	-2.03217	0.114414	17.7615	1.4e-70	2.85e-68
ENSG00000255026	1173.59	8.96358	0.505126	-17.7452	1.88e-70	3.77e-68
ENSG00000163694	9336.9	1.94061	0.109396	-17.7392	2.09e-70	4.15e-68
ENSG00000055732	441.572	-4.76638	0.268996	17.7191	2.99e-70	5.89e-68
ENSG00000158406	1643.48	-2.94718	0.166663	17.6835	5.62e-70	1.1e-67
ENSG00000166503	5693.23	-2.39976	0.135755	17.6772	6.29e-70	1.22e-67
ENSG00000173193	7750.47	-2.14272	0.121439	17.6444	1.12e-69	2.16e-67
ENSG00000165272	13242.4	2.37807	0.135101	-17.6022	2.37e-69	4.51e-67
ENSG00000278709	1218.64	-3.61974	0.207281	17.463	2.74e-68	5.18e-66
ENSG00000172164	602.859	-3.9833	0.228138	17.46	2.89e-68	5.4e-66
ENSG00000152234	58374.6	2.33308	0.134974	-17.2855	6.05e-67	1.12e-64
ENSG00000278828	1313.11	-2.89789	0.167972	17.2522	1.08e-66	1.98e-64
ENSG00000135318	577.776	-4.61876	0.268948	17.1734	4.2e-66	7.66e-64
ENSG00000186806	1041.11	2.77067	0.161863	-17.1174	1.1e-65	1.99e-63
ENSG00000182575	570.69	5.35051	0.313103	-17.0887	1.8e-65	3.24e-63
ENSG00000019144	2668.81	-2.53325	0.14847	17.0624	2.83e-65	5.03e-63
ENSG00000082438	2848.43	-2.20703	0.129697	17.0168	6.17e-65	1.09e-62
ENSG00000145284	1015.86	-2.82062	0.166202	16.9711	1.34e-64	2.36e-62
ENSG00000180176	556.142	5.07544	0.299131	-16.9673	1.43e-64	2.49e-62
ENSG00000009307	243177	-1.83999	0.108729	16.9228	3.06e-64	5.27e-62
ENSG00000134769	4339.39	-2.95701	0.175101	16.8875	5.56e-64	9.52e-62
ENSG00000198125	3682.64	2.90154	0.172359	-16.8342	1.37e-63	2.33e-61
ENSG00000157617	488.715	-7.09446	0.421721	16.8227	1.67e-63	2.81e-61
ENSG00000076716	969.657	-2.78402	0.166974	16.6733	2.05e-62	3.43e-60
ENSG00000180914	885.746	-4.25141	0.255149	16.6625	2.46e-62	4.08e-60
ENSG00000116667	6142.62	1.96393	0.117981	-16.6462	3.23e-62	5.32e-60
ENSG00000135477	1152.85	-4.38625	0.264038	16.6122	5.69e-62	9.3e-60
ENSG00000162981	8354.5	2.66195	0.160829	-16.5514	1.56e-61	2.54e-59
ENSG00000168077	2972.47	2.93772	0.178026	-16.5016	3.57e-61	5.76e-59
ENSG00000141639	1958.35	3.69172	0.2238	-16.4956	3.95e-61	6.31e-59
ENSG00000196542	78778.8	-1.75379	0.106362	16.4889	4.41e-61	7e-59
ENSG00000125266	1734.04	-3.19482	0.193822	16.4832	4.84e-61	7.64e-59
ENSG00000169213	424.48	4.55027	0.276091	-16.4811	5.02e-61	7.86e-59
ENSG00000158373	2092.1	-2.23668	0.136007	16.4453	9.06e-61	1.41e-58
ENSG00000130508	11458.8	-2.33224	0.141959	16.4289	1.19e-60	1.83e-58
ENSG00000154832	5611.39	1.93868	0.118282	-16.3903	2.24e-60	3.44e-58
ENSG00000065923	4360.16	-2.09275	0.127757	16.3808	2.62e-60	3.99e-58
ENSG00000146833	2447.66	-2.21244	0.135081	16.3786	2.72e-60	4.11e-58
ENSG00000062716	68976.9	-2.07964	0.127152	16.3555	3.98e-60	5.97e-58
ENSG00000070731	502.402	-4.34021	0.26561	16.3405	5.08e-60	7.58e-58
ENSG00000182704	10928.1	2.07829	0.12727	-16.3298	6.06e-60	8.98e-58
ENSG00000152223	7087.84	2.3377	0.143505	-16.29	1.16e-59	1.71e-57
ENSG00000261578	1007.49	2.91196	0.178834	-16.283	1.3e-59	1.91e-57
ENSG00000268864	406.982	-6.6469	0.408491	16.2718	1.56e-59	2.27e-57
ENSG00000138496	4544.51	-2.40315	0.147793	16.2603	1.89e-59	2.73e-57
ENSG00000115290	1155.2	-3.22487	0.198736	16.2269	3.25e-59	4.67e-57
ENSG00000241878	11624.3	2.26431	0.139579	-16.2225	3.5e-59	4.99e-57
ENSG00000078269	5045.87	1.96159	0.121097	-16.1985	5.17e-59	7.32e-57
ENSG00000036672	415.958	-4.87345	0.301083	16.1864	6.29e-59	8.85e-57
ENSG00000196159	384.015	-5.55309	0.34383	16.1507	1.12e-58	1.57e-56
ENSG00000163435	10314	2.63746	0.16362	-16.1194	1.86e-58	2.59e-56
ENSG00000186212	2073.23	-2.14741	0.133723	16.0586	4.97e-58	6.87e-56
ENSG00000005961	722.527	3.41011	0.213356	-15.9832	1.67e-57	2.29e-55
ENSG00000126821	3168.82	3.32356	0.208418	-15.9466	3.01e-57	4.1e-55
ENSG00000069188	371.271	5.86355	0.367862	-15.9396	3.37e-57	4.56e-55
ENSG00000073060	11033.6	2.55307	0.160506	-15.9064	5.72e-57	7.71e-55
ENSG00000167306	10194.1	1.83936	0.116418	-15.7997	3.13e-56	4.19e-54
ENSG00000185745	5195.78	-7.94129	0.50386	15.7609	5.78e-56	7.69e-54
ENSG00000273802	1288.12	-3.09687	0.196527	15.758	6.05e-56	8e-54
ENSG00000189058	336.913	-5.69173	0.361824	15.7307	9.32e-56	1.23e-53
ENSG00000173218	20459.1	-2.13274	0.135588	15.7295	9.49e-56	1.24e-53
ENSG00000178401	2226.04	-2.94126	0.187252	15.7075	1.34e-55	1.75e-53
ENSG00000136379	9546.39	1.7747	0.113429	-15.6459	3.54e-55	4.58e-53
ENSG00000168243	369.394	5.42319	0.347089	-15.6248	4.93e-55	6.34e-53
ENSG00000168453	3950.61	1.99016	0.127506	-15.6083	6.39e-55	8.16e-53
ENSG00000163874	1658.64	-2.21545	0.141972	15.6049	6.74e-55	8.56e-53
ENSG00000237945	368.857	5.56723	0.357496	-15.5728	1.11e-54	1.4e-52
ENSG00000161243	1356.18	2.76694	0.178251	-15.5227	2.43e-54	3.05e-52
ENSG00000163644	595.084	-4.56388	0.294062	15.5201	2.54e-54	3.16e-52
ENSG00000255571	3452.98	3.38133	0.21791	-15.5171	2.66e-54	3.3e-52
ENSG00000081913	2863.81	2.20606	0.142279	-15.5052	3.2e-54	3.95e-52
ENSG00000141644	7785.36	1.73614	0.112426	-15.4425	8.48e-54	1.04e-51
ENSG00000112531	8497.25	-1.79546	0.116389	15.4263	1.09e-53	1.33e-51
ENSG00000150556	1608.6	-2.79924	0.181584	15.4156	1.29e-53	1.56e-51
ENSG00000182912	473.242	5.83585	0.378739	-15.4086	1.43e-53	1.73e-51
ENSG00000151892	2219.83	-2.98354	0.193812	15.394	1.8e-53	2.16e-51
ENSG00000154122	821.964	-2.89897	0.188582	15.3724	2.51e-53	2.99e-51
ENSG00000129474	5973.74	-2.40449	0.156532	15.3611	2.99e-53	3.55e-51
ENSG00000196083	1190.7	3.62336	0.23616	-15.3428	3.96e-53	4.67e-51
ENSG00000198189	1629.51	2.89955	0.189149	-15.3295	4.86e-53	5.71e-51
ENSG00000213281	35303.3	-1.79848	0.117342	15.3268	5.06e-53	5.92e-51
ENSG00000173706	373.096	-4.42532	0.288763	15.3251	5.2e-53	6.04e-51
ENSG00000147526	23417.8	-1.65952	0.10829	15.3247	5.23e-53	6.05e-51
ENSG00000151458	5114.17	-2.14816	0.140385	15.3019	7.42e-53	8.54e-51
ENSG00000006534	1348.83	-3.35423	0.219328	15.2932	8.49e-53	9.72e-51
ENSG00000006831	14815.9	-1.64353	0.107709	15.2589	1.44e-52	1.63e-50
ENSG00000058668	3603.8	2.67189	0.175119	-15.2576	1.47e-52	1.66e-50
ENSG00000146648	5350.25	3.09128	0.202619	-15.2566	1.49e-52	1.68e-50
ENSG00000092969	6905.58	-2.82647	0.185402	15.2451	1.77e-52	1.99e-50
ENSG00000135931	1821.64	-2.09844	0.137762	15.2324	2.16e-52	2.4e-50
ENSG00000215105	735.431	-2.98783	0.196499	15.2053	3.26e-52	3.62e-50
ENSG00000163840	5528.98	-2.05803	0.13551	15.1873	4.29e-52	4.74e-50
ENSG00000066735	2198.46	2.17694	0.143576	-15.1623	6.29e-52	6.91e-50
ENSG00000163083	21480.6	2.26477	0.149864	-15.1121	1.35e-51	1.47e-49
ENSG00000095397	4320.38	2.43723	0.161382	-15.1022	1.57e-51	1.7e-49
ENSG00000170745	1258.31	3.814	0.253116	-15.0682	2.62e-51	2.84e-49
ENSG00000145808	4602.39	3.34584	0.222848	-15.014	5.95e-51	6.4e-49
ENSG00000119922	439.336	-4.39091	0.293108	14.9805	9.84e-51	1.06e-48
ENSG00000124067	971.927	-2.62688	0.175528	14.9656	1.23e-50	1.32e-48
ENSG00000175318	720.207	2.74031	0.183482	-14.9351	1.95e-50	2.07e-48
ENSG00000164626	3039	2.66297	0.178448	-14.9229	2.34e-50	2.47e-48
ENSG00000122861	357.771	-6.84551	0.460746	14.8574	6.23e-50	6.55e-48
ENSG00000125089	1107.29	2.75485	0.185586	-14.844	7.6e-50	7.96e-48
ENSG00000049089	2124.76	2.21942	0.149751	-14.8207	1.08e-49	1.12e-47
ENSG00000187193	622.848	3.59141	0.24279	-14.7922	1.64e-49	1.7e-47
ENSG00000078401	4604.8	2.31793	0.156805	-14.7823	1.91e-49	1.97e-47
ENSG00000127838	5803.4	-2.43059	0.164538	14.7722	2.21e-49	2.27e-47
ENSG00000225431	1203.59	-2.34777	0.159284	14.7395	3.59e-49	3.67e-47
ENSG00000085063	5579.54	-1.83421	0.125134	14.6579	1.2e-48	1.21e-46
ENSG00000171903	310.214	-4.43729	0.302723	14.6579	1.2e-48	1.21e-46
ENSG00000152767	5885.19	1.70206	0.116188	-14.6491	1.36e-48	1.38e-46
ENSG00000165895	291.286	-4.89855	0.334696	14.6358	1.66e-48	1.67e-46
ENSG00000117115	1550.47	3.81247	0.260594	-14.6299	1.81e-48	1.81e-46
ENSG00000134321	315.479	-5.65958	0.388165	14.5803	3.75e-48	3.73e-46
ENSG00000017797	13237.4	1.56051	0.107429	-14.526	8.3e-48	8.22e-46
ENSG00000059378	2246.1	-2.65101	0.182651	14.5141	9.87e-48	9.73e-46
ENSG00000087258	343.536	4.72468	0.325591	-14.5111	1.03e-47	1.01e-45
ENSG00000162545	2690.97	-2.16419	0.149384	14.4874	1.45e-47	1.42e-45
ENSG00000115109	17080.3	-1.57069	0.108537	14.4715	1.83e-47	1.78e-45
ENSG00000115461	107987	2.07518	0.143544	-14.4567	2.27e-47	2.2e-45
ENSG00000283526	407.877	-4.21378	0.291616	14.4498	2.52e-47	2.43e-45
ENSG00000173210	2185.93	-2.03546	0.141291	14.4062	4.73e-47	4.54e-45
ENSG00000121440	269.373	-4.85625	0.337989	14.3681	8.21e-47	7.85e-45
ENSG00000127124	657.855	-2.92776	0.204536	14.3142	1.78e-46	1.7e-44
ENSG00000152778	1586.65	-2.41955	0.169065	14.3114	1.86e-46	1.76e-44
ENSG00000116752	17007	-1.66222	0.116412	14.2788	2.97e-46	2.8e-44
ENSG00000057019	2574.7	-1.82597	0.128075	14.257	4.05e-46	3.81e-44
ENSG00000125508	2218.18	3.41319	0.239414	-14.2564	4.09e-46	3.82e-44
ENSG00000116574	3251.17	2.55397	0.179788	-14.2055	8.47e-46	7.9e-44
ENSG00000120262	2181.69	-1.90351	0.13418	14.1863	1.11e-45	1.03e-43
ENSG00000074416	1785.32	-2.93845	0.20722	14.1803	1.21e-45	1.12e-43
ENSG00000168528	1292.77	2.16038	0.152635	-14.1539	1.77e-45	1.63e-43
ENSG00000145555	1599.96	-2.35086	0.166262	14.1395	2.17e-45	1.99e-43
ENSG00000121101	1253.38	3.48204	0.246588	-14.1209	2.82e-45	2.58e-43
ENSG00000105048	5272.96	2.90474	0.205805	-14.1141	3.11e-45	2.83e-43
ENSG00000122042	27672.8	-1.66804	0.118303	14.0998	3.81e-45	3.45e-43
ENSG00000196586	10514.4	-1.61045	0.114512	14.0637	6.35e-45	5.72e-43
ENSG00000134326	402.951	-4.76435	0.338897	14.0584	6.84e-45	6.12e-43
ENSG00000267519	1257.18	-2.58961	0.184201	14.0586	6.82e-45	6.12e-43
ENSG00000153071	1563.15	2.52245	0.17943	-14.0581	6.87e-45	6.12e-43
ENSG00000102786	2354.24	-2.12617	0.151414	14.0421	8.61e-45	7.64e-43
ENSG00000132530	1237.81	-10.3519	0.738074	14.0256	1.09e-44	9.6e-43
ENSG00000161996	1978.33	-2.22107	0.158424	14.0198	1.18e-44	1.04e-42
ENSG00000162078	1329.42	-2.45288	0.175127	14.0063	1.43e-44	1.25e-42
ENSG00000123999	2573.97	3.13492	0.223947	-13.9985	1.59e-44	1.39e-42
ENSG00000183018	1957.4	2.60653	0.186374	-13.9855	1.91e-44	1.66e-42
ENSG00000182197	3243.04	-2.39398	0.171582	13.9524	3.04e-44	2.63e-42
ENSG00000143653	2757.88	-2.6739	0.19236	13.9005	6.29e-44	5.43e-42
ENSG00000182253	261.418	-5.99684	0.431588	13.8948	6.81e-44	5.85e-42
ENSG00000197183	1745.75	-2.10172	0.151632	13.8606	1.1e-43	9.39e-42
ENSG00000171522	389.506	3.49961	0.252713	-13.8481	1.31e-43	1.11e-41
ENSG00000101871	1838.13	-2.57456	0.18597	13.8439	1.38e-43	1.18e-41
ENSG00000081923	7281.62	1.92208	0.138917	-13.8362	1.54e-43	1.3e-41
ENSG00000103642	1890.39	-2.05917	0.149129	13.808	2.28e-43	1.92e-41
ENSG00000181790	1403.66	2.02681	0.146808	-13.8059	2.35e-43	1.97e-41
ENSG00000165025	2123.02	2.28921	0.166055	-13.7858	3.1e-43	2.59e-41
ENSG00000155366	9084.71	-1.80429	0.13089	13.7848	3.15e-43	2.62e-41
ENSG00000147650	380.7	-3.65103	0.265856	13.7331	6.43e-43	5.34e-41
ENSG00000127507	345.951	3.69565	0.269279	-13.7242	7.27e-43	6.01e-41
ENSG00000100918	386.884	-3.8446	0.280498	13.7064	9.3e-43	7.66e-41
ENSG00000133424	9193.74	1.97661	0.14429	-13.6989	1.03e-42	8.46e-41
ENSG00000197594	828.538	-3.83224	0.279813	13.6957	1.08e-42	8.81e-41
ENSG00000222041	429.027	-3.8032	0.277733	13.6937	1.11e-42	9.02e-41
ENSG00000160447	1748.5	2.09979	0.153368	-13.6912	1.15e-42	9.31e-41
ENSG00000148737	2973.56	-1.95824	0.143211	13.6737	1.46e-42	1.18e-40
ENSG00000115457	5626.12	-2.87852	0.210701	13.6617	1.72e-42	1.39e-40
ENSG00000134245	631.305	-4.14034	0.303078	13.661	1.74e-42	1.39e-40
ENSG00000197323	31992.5	-1.6766	0.122762	13.6573	1.83e-42	1.46e-40
ENSG00000189221	488.003	-2.97613	0.218056	13.6485	2.06e-42	1.64e-40
ENSG00000105926	1738.16	1.89999	0.139248	-13.6446	2.17e-42	1.73e-40
ENSG00000125148	4357.28	2.01938	0.148072	-13.6378	2.39e-42	1.89e-40
ENSG00000167323	2085.75	1.81949	0.133478	-13.6315	2.6e-42	2.05e-40
ENSG00000147955	1096.84	-10.177	0.74689	13.6259	2.81e-42	2.21e-40
ENSG00000107262	15120.8	1.63371	0.119912	-13.6242	2.87e-42	2.25e-40
ENSG00000213793	822.254	3.14726	0.231284	-13.6078	3.6e-42	2.81e-40
ENSG00000128683	352.557	4.37022	0.322646	-13.5449	8.49e-42	6.6e-40
ENSG00000100300	3443.4	2.20423	0.162836	-13.5366	9.52e-42	7.37e-40
ENSG00000101417	5238.5	1.81254	0.133993	-13.5271	1.08e-41	8.35e-40
ENSG00000069011	1244.42	2.4426	0.180584	-13.5261	1.1e-41	8.44e-40
ENSG00000135063	837.695	-2.31618	0.171282	13.5226	1.15e-41	8.82e-40
ENSG00000132517	430.306	3.1462	0.232952	-13.5058	1.44e-41	1.1e-39
ENSG00000223764	1382.72	-2.03599	0.150773	13.5037	1.49e-41	1.13e-39
ENSG00000136141	2119.02	-2.05501	0.152242	13.4983	1.6e-41	1.21e-39
ENSG00000123094	2417.03	-2.08536	0.154589	13.4897	1.8e-41	1.36e-39
ENSG00000163638	319.357	-7.22149	0.536068	13.4712	2.31e-41	1.74e-39
ENSG00000138735	552.014	-2.6421	0.196275	13.4612	2.65e-41	1.99e-39
ENSG00000110171	2909.4	1.99598	0.14854	-13.4373	3.66e-41	2.74e-39
ENSG00000188130	1493.61	2.26326	0.168678	-13.4177	4.76e-41	3.55e-39
ENSG00000146530	241.676	-6.07086	0.454605	13.3542	1.12e-40	8.33e-39
ENSG00000246705	2795.21	-1.8482	0.138407	13.3533	1.13e-40	8.39e-39
ENSG00000132932	288.504	-3.81346	0.285825	13.3419	1.32e-40	9.75e-39
ENSG00000141968	296.106	3.83362	0.287379	-13.3399	1.36e-40	9.98e-39
ENSG00000119772	3816.54	-1.68143	0.126114	13.3326	1.5e-40	1.1e-38
ENSG00000113296	236.859	4.92298	0.369391	-13.3273	1.61e-40	1.17e-38
ENSG00000067066	2529.59	-1.75558	0.131957	13.3042	2.19e-40	1.59e-38
ENSG00000155380	1629.77	-2.05493	0.154527	13.2982	2.37e-40	1.72e-38
ENSG00000213903	1126.14	-2.28761	0.172029	13.2978	2.38e-40	1.73e-38
ENSG00000138772	3494.99	-2.60486	0.196117	13.2822	2.94e-40	2.12e-38
ENSG00000102753	2457.41	-1.86054	0.140084	13.2816	2.96e-40	2.13e-38
ENSG00000136156	9022.05	-1.45793	0.110041	13.249	4.57e-40	3.28e-38
ENSG00000168269	238.363	-5.85716	0.443231	13.2147	7.22e-40	5.16e-38
ENSG00000064205	1251.08	-2.77127	0.210088	13.191	9.89e-40	7.04e-38
ENSG00000168386	873.949	-3.38314	0.256614	13.1838	1.09e-39	7.73e-38
ENSG00000090975	1432.63	3.07554	0.233552	-13.1685	1.33e-39	9.43e-38
ENSG00000101144	15102.5	-1.90155	0.14472	13.1395	1.95e-39	1.38e-37
ENSG00000162458	766.767	3.81437	0.290487	-13.1309	2.19e-39	1.54e-37
ENSG00000100373	496.438	-4.70563	0.358467	13.1271	2.3e-39	1.61e-37
ENSG00000130414	4777.79	-1.56359	0.119261	13.1106	2.86e-39	2e-37
ENSG00000140526	9360.99	1.77772	0.136044	-13.0673	5.07e-39	3.53e-37
ENSG00000135114	270.563	-4.68739	0.359219	13.0488	6.45e-39	4.48e-37
ENSG00000144893	934.04	-2.29498	0.175912	13.0462	6.68e-39	4.62e-37
ENSG00000172428	1003.86	-2.05214	0.157582	13.0227	9.09e-39	6.27e-37
ENSG00000152240	2113.68	2.15994	0.166105	-13.0034	1.17e-38	8.05e-37
ENSG00000167646	318.492	3.3989	0.261697	-12.9879	1.43e-38	9.83e-37
ENSG00000197024	4897.75	1.51195	0.116453	-12.9833	1.52e-38	1.04e-36
ENSG00000115380	6786.46	-2.42796	0.187067	12.9791	1.61e-38	1.1e-36
ENSG00000282851	495.7	-2.91349	0.224516	12.9768	1.66e-38	1.13e-36
ENSG00000162599	387.975	-3.17316	0.244783	12.9632	1.98e-38	1.34e-36
ENSG00000109452	15233.2	-2.06679	0.159776	12.9355	2.84e-38	1.92e-36
ENSG00000110719	3300.84	1.88464	0.145909	-12.9165	3.63e-38	2.45e-36
ENSG00000276850	275.678	-3.88008	0.30127	12.8791	5.9e-38	3.96e-36
ENSG00000180611	1908.42	-2.52363	0.196451	12.8461	9.05e-38	6.05e-36
ENSG00000072422	1052.34	3.17359	0.24712	-12.8423	9.5e-38	6.34e-36
ENSG00000185269	297.31	4.52655	0.352826	-12.8294	1.12e-37	7.46e-36
ENSG00000135414	1392.52	-1.87687	0.146578	12.8046	1.54e-37	1.02e-35
ENSG00000006747	2539.28	1.91735	0.149786	-12.8006	1.63e-37	1.08e-35
ENSG00000121297	416.57	3.64075	0.284492	-12.7974	1.7e-37	1.12e-35
ENSG00000131724	4267.1	-1.49936	0.11718	12.7954	1.74e-37	1.14e-35
ENSG00000123364	1545.28	-2.08097	0.16291	12.7737	2.3e-37	1.51e-35
ENSG00000054983	598.628	-2.53099	0.198197	12.7701	2.41e-37	1.57e-35
ENSG00000152242	5619.87	2.04718	0.160543	-12.7516	3.05e-37	1.99e-35
ENSG00000169894	1394.6	-2.77462	0.217656	12.7477	3.21e-37	2.08e-35
ENSG00000142149	416.289	3.08009	0.242191	-12.7176	4.72e-37	3.06e-35
ENSG00000107186	1443.6	-1.83702	0.144532	12.7101	5.2e-37	3.35e-35
ENSG00000170522	2086.26	-1.93753	0.152568	12.6994	5.96e-37	3.84e-35
ENSG00000117525	235.504	-4.5114	0.355772	12.6806	7.58e-37	4.86e-35
ENSG00000118263	904.583	3.26523	0.258409	-12.6359	1.34e-36	8.57e-35
ENSG00000196427	290.281	-4.87994	0.386304	12.6324	1.4e-36	8.94e-35
ENSG00000177425	23257.3	-1.33443	0.105749	12.6188	1.66e-36	1.06e-34
ENSG00000142871	8211.25	-2.44497	0.193884	12.6105	1.85e-36	1.17e-34
ENSG00000186197	481.798	3.1646	0.250979	-12.609	1.88e-36	1.19e-34
ENSG00000075218	3534.85	1.62936	0.129273	-12.6041	2.01e-36	1.27e-34
ENSG00000215218	275.615	-5.0398	0.400154	12.5947	2.26e-36	1.42e-34
ENSG00000147162	18166	-1.37446	0.109175	12.5895	2.41e-36	1.51e-34
ENSG00000176641	1412.86	2.75293	0.218756	-12.5845	2.57e-36	1.61e-34
ENSG00000061918	244.846	4.40108	0.349901	-12.5781	2.79e-36	1.74e-34
ENSG00000123595	1048.22	-1.95427	0.155513	12.5666	3.22e-36	2.01e-34
ENSG00000065534	5148.53	-6.78394	0.540054	12.5616	3.43e-36	2.13e-34
ENSG00000249346	297.138	6.69433	0.533565	-12.5464	4.16e-36	2.57e-34
ENSG00000154642	631.235	-2.45895	0.196063	12.5417	4.42e-36	2.72e-34
ENSG00000029153	895.179	-2.21285	0.176751	12.5196	5.83e-36	3.59e-34
ENSG00000055332	10857.8	-1.37728	0.110028	12.5175	5.99e-36	3.68e-34
ENSG00000144824	333.659	-4.01316	0.320742	12.5121	6.41e-36	3.92e-34
ENSG00000249242	3856.35	-1.90779	0.152494	12.5106	6.53e-36	3.98e-34
ENSG00000214357	4062.09	1.61608	0.129402	-12.4888	8.6e-36	5.23e-34
ENSG00000176399	1094.56	-10.5902	0.848984	12.474	1.04e-35	6.28e-34
ENSG00000143341	6285.69	-1.87804	0.151104	12.4288	1.82e-35	1.1e-33
ENSG00000171236	475.906	3.12545	0.251542	-12.4252	1.91e-35	1.15e-33
ENSG00000167202	4768.09	1.46931	0.118604	-12.3883	3.02e-35	1.82e-33
ENSG00000150676	595.645	-2.94452	0.238054	12.3691	3.84e-35	2.3e-33
ENSG00000107984	28209.5	1.53523	0.124405	-12.3406	5.47e-35	3.28e-33
ENSG00000119541	8682.71	1.84296	0.149425	-12.3336	5.97e-35	3.56e-33
ENSG00000143375	6109.36	-1.6274	0.131965	12.332	6.09e-35	3.63e-33
ENSG00000124172	22411.1	-1.38378	0.112271	12.3254	6.61e-35	3.92e-33
ENSG00000267041	543.847	3.00488	0.243853	-12.3225	6.85e-35	4.06e-33
ENSG00000177380	2774.85	1.61781	0.131346	-12.3172	7.32e-35	4.32e-33
ENSG00000167889	576.256	-3.16929	0.257751	12.2959	9.53e-35	5.61e-33
ENSG00000185551	9322.68	-1.43464	0.116687	12.2948	9.66e-35	5.68e-33
ENSG00000067840	511.096	-3.564	0.290017	12.2889	1.04e-34	6.08e-33
ENSG00000167216	407.546	2.79498	0.227812	-12.2688	1.33e-34	7.78e-33
ENSG00000106327	358.403	4.59807	0.374798	-12.2682	1.34e-34	7.82e-33
ENSG00000160145	363.696	-2.88831	0.235589	12.2599	1.49e-34	8.64e-33
ENSG00000141429	3762.8	-1.56581	0.127728	12.259	1.5e-34	8.72e-33
ENSG00000206418	1802.01	-1.69597	0.138507	12.2447	1.79e-34	1.04e-32
ENSG00000160182	19277.5	1.92039	0.157103	-12.2238	2.32e-34	1.34e-32
ENSG00000112655	5466.71	2.14462	0.175545	-12.2169	2.52e-34	1.45e-32
ENSG00000163430	422.338	3.90101	0.319512	-12.2093	2.77e-34	1.59e-32
ENSG00000077782	3679.8	1.97338	0.161708	-12.2034	2.98e-34	1.71e-32
ENSG00000109321	325.229	-4.56538	0.374349	12.1955	3.28e-34	1.87e-32
ENSG00000124788	2024.92	-1.79084	0.147136	12.1713	4.42e-34	2.51e-32
ENSG00000183579	1661.58	1.89381	0.155653	-12.1668	4.67e-34	2.65e-32
ENSG00000227191	318.397	4.2159	0.346903	-12.153	5.53e-34	3.13e-32
ENSG00000141337	1297.99	-2.28574	0.188133	12.1496	5.76e-34	3.26e-32
ENSG00000141526	3858.17	2.16309	0.178398	-12.1251	7.78e-34	4.38e-32
ENSG00000099377	1383.78	1.99624	0.164824	-12.1113	9.2e-34	5.17e-32
ENSG00000172460	252.551	5.48213	0.453152	-12.0978	1.09e-33	6.08e-32
ENSG00000100297	7431.66	1.59391	0.131957	-12.079	1.36e-33	7.63e-32
ENSG00000163235	493.25	-3.09038	0.255953	12.074	1.45e-33	8.08e-32
ENSG00000143126	33865.8	1.78182	0.147607	-12.0714	1.5e-33	8.32e-32
ENSG00000185038	268.763	-4.55091	0.377247	12.0635	1.65e-33	9.14e-32
ENSG00000203697	240.5	-4.26412	0.353642	12.0578	1.77e-33	9.77e-32
ENSG00000054793	33914.1	-1.71267	0.142099	12.0527	1.88e-33	1.04e-31
ENSG00000109472	2929.29	-1.77153	0.14701	12.0504	1.93e-33	1.06e-31
ENSG00000080986	3367.09	1.79554	0.149231	-12.032	2.41e-33	1.33e-31
ENSG00000050438	1056.68	-1.86338	0.155009	12.0211	2.75e-33	1.51e-31
ENSG00000057704	342.974	4.4449	0.36978	-12.0204	2.78e-33	1.52e-31
ENSG00000167333	388.338	2.73456	0.227613	-12.0141	3e-33	1.63e-31
ENSG00000276966	356.029	-2.91849	0.243013	12.0096	3.16e-33	1.72e-31
ENSG00000138646	249.31	-7.22441	0.602252	11.9957	3.74e-33	2.03e-31
ENSG00000140451	1296.28	2.08158	0.17366	-11.9865	4.18e-33	2.26e-31
ENSG00000198959	315.993	-6.45568	0.539099	11.9749	4.81e-33	2.59e-31
ENSG00000225439	233.581	3.72439	0.311017	-11.9749	4.81e-33	2.59e-31
ENSG00000196924	123859	-2.3447	0.195902	11.9688	5.18e-33	2.78e-31
ENSG00000086062	24344.3	1.4901	0.124636	-11.9556	6.07e-33	3.25e-31
ENSG00000101639	6214.73	1.40113	0.117254	-11.9495	6.53e-33	3.49e-31
ENSG00000138166	226.174	-4.47059	0.374243	11.9457	6.84e-33	3.65e-31
ENSG00000104783	1430.84	2.2679	0.190086	-11.9309	8.17e-33	4.35e-31
ENSG00000184261	481.521	3.29898	0.276517	-11.9305	8.21e-33	4.36e-31
ENSG00000130303	7470.15	-2.49373	0.209063	11.9281	8.45e-33	4.47e-31
ENSG00000104856	427.81	-3.54157	0.297078	11.9214	9.16e-33	4.84e-31
ENSG00000181192	10516.4	1.28794	0.108291	-11.8934	1.28e-32	6.75e-31
ENSG00000197903	2444.1	-1.50848	0.126842	11.8926	1.29e-32	6.8e-31
ENSG00000185950	3187.11	1.7664	0.148577	-11.8888	1.35e-32	7.1e-31
ENSG00000111335	5744.41	-9.46191	0.79656	11.8785	1.53e-32	8.01e-31
ENSG00000134490	2640.98	1.57617	0.132768	-11.8716	1.66e-32	8.68e-31
ENSG00000148700	1158.1	3.01265	0.254125	-11.855	2.03e-32	1.05e-30
ENSG00000158321	1285.7	-2.03558	0.171704	11.8551	2.02e-32	1.05e-30
ENSG00000177469	3338.01	2.22413	0.187662	-11.8518	2.11e-32	1.09e-30
ENSG00000196917	2668.29	1.72321	0.14541	-11.8507	2.13e-32	1.1e-30
ENSG00000154153	283.387	-3.92596	0.33133	11.8491	2.17e-32	1.12e-30
ENSG00000142089	11737.5	-1.88543	0.159327	11.8337	2.61e-32	1.35e-30
ENSG00000153989	3630.68	-1.45993	0.12348	11.8232	2.96e-32	1.52e-30
ENSG00000172137	216.047	6.50813	0.550724	-11.8174	3.17e-32	1.63e-30
ENSG00000136193	9505.43	-1.56162	0.132178	11.8146	3.28e-32	1.68e-30
ENSG00000117318	7207.93	-1.73192	0.147137	11.7708	5.52e-32	2.81e-30
ENSG00000206538	2012.59	2.16239	0.184006	-11.7517	6.92e-32	3.52e-30
ENSG00000164078	782.755	2.55495	0.217974	-11.7213	9.91e-32	5.03e-30
ENSG00000165416	1757.5	-1.8671	0.159318	11.7193	1.02e-31	5.14e-30
ENSG00000169032	4882.71	1.39519	0.119184	-11.7061	1.19e-31	5.99e-30
ENSG00000162086	1816.14	-1.94037	0.165882	11.6973	1.32e-31	6.63e-30
ENSG00000002549	4092.09	-1.37114	0.117522	11.6672	1.88e-31	9.44e-30
ENSG00000167653	699.022	-2.32037	0.199024	11.6587	2.07e-31	1.04e-29
ENSG00000103202	3844.34	-1.7093	0.146649	11.6557	2.15e-31	1.07e-29
ENSG00000020577	5027.99	-2.1747	0.186744	11.6453	2.42e-31	1.21e-29
ENSG00000141401	1960.62	1.62948	0.139953	-11.643	2.49e-31	1.24e-29
ENSG00000064102	4966.59	-1.37725	0.118456	11.6267	3.02e-31	1.5e-29
ENSG00000075336	1691.9	1.95023	0.167736	-11.6268	3.01e-31	1.5e-29
ENSG00000121005	470.354	2.50625	0.21568	-11.6202	3.25e-31	1.61e-29
ENSG00000244405	210.991	-5.97291	0.514381	11.6118	3.59e-31	1.77e-29
ENSG00000137959	1884.84	-11.9587	1.03046	11.6052	3.88e-31	1.91e-29
ENSG00000100422	3885.11	2.00996	0.173229	-11.6029	3.98e-31	1.96e-29
ENSG00000242779	249.874	4.86654	0.419505	-11.6007	4.09e-31	2.01e-29
ENSG00000166669	294.378	-3.79218	0.326978	11.5977	4.23e-31	2.07e-29
ENSG00000075223	19597.7	-1.42713	0.123168	11.5868	4.81e-31	2.35e-29
ENSG00000105929	2171.98	1.67903	0.144923	-11.5856	4.87e-31	2.38e-29
ENSG00000003989	17388.7	-1.99759	0.172519	11.579	5.27e-31	2.56e-29
ENSG00000151929	20278.1	-1.36995	0.118419	11.5687	5.94e-31	2.88e-29
ENSG00000172466	5633.7	-1.58223	0.136769	11.5686	5.94e-31	2.88e-29
ENSG00000235092	195.329	-4.34144	0.375673	11.5564	6.85e-31	3.31e-29
ENSG00000182541	6214.84	1.41083	0.122123	-11.5525	7.17e-31	3.46e-29
ENSG00000102302	493.811	2.77118	0.24024	-11.5351	8.78e-31	4.23e-29
ENSG00000215146	590.265	2.74512	0.238474	-11.5112	1.16e-30	5.56e-29
ENSG00000121691	4636.01	1.37215	0.119245	-11.5069	1.22e-30	5.83e-29
ENSG00000198353	236.195	3.83787	0.334299	-11.4803	1.66e-30	7.92e-29
ENSG00000158987	1406.75	2.16886	0.188941	-11.479	1.68e-30	8.02e-29
ENSG00000177606	13103.7	-1.44754	0.126121	11.4774	1.71e-30	8.16e-29
ENSG00000180998	355.821	-2.69748	0.235088	11.4743	1.78e-30	8.43e-29
ENSG00000167315	6003.15	1.36184	0.118702	-11.4727	1.81e-30	8.57e-29
ENSG00000106991	607.696	3.06548	0.267457	-11.4616	2.06e-30	9.73e-29
ENSG00000134759	2934.46	-1.97632	0.172439	11.461	2.07e-30	9.77e-29
ENSG00000147100	350.566	-3.10524	0.27103	11.4572	2.16e-30	1.02e-28
ENSG00000182985	5898.45	-1.7316	0.151146	11.4565	2.18e-30	1.03e-28
ENSG00000144815	1051.72	-1.83607	0.160316	11.4528	2.28e-30	1.07e-28
ENSG00000134294	36705.3	-1.70334	0.148856	11.4429	2.55e-30	1.19e-28
ENSG00000153933	1662.4	-1.8015	0.157466	11.4405	2.62e-30	1.22e-28
ENSG00000141447	2495.37	1.48048	0.129441	-11.4375	2.72e-30	1.27e-28
ENSG00000112186	2761.43	-1.52054	0.133081	11.4257	3.11e-30	1.45e-28
ENSG00000240498	851.733	-2.35773	0.206502	11.4174	3.42e-30	1.59e-28
ENSG00000119917	1533.78	-7.4648	0.653823	11.4172	3.43e-30	1.59e-28
ENSG00000147676	33015.1	-1.3156	0.115237	11.4164	3.46e-30	1.6e-28
ENSG00000170775	182.278	-4.88875	0.428402	11.4116	3.66e-30	1.69e-28
ENSG00000108384	12955.8	1.31297	0.115244	-11.393	4.53e-30	2.09e-28
ENSG00000048471	3265.02	-1.46401	0.12861	11.3834	5.06e-30	2.32e-28
ENSG00000141627	4458.65	1.76873	0.155537	-11.3717	5.78e-30	2.65e-28
ENSG00000139178	175.276	4.42178	0.388865	-11.371	5.83e-30	2.67e-28
ENSG00000086289	586.265	2.26322	0.199093	-11.3677	6.06e-30	2.76e-28
ENSG00000261324	1102.66	-3.22084	0.283366	11.3663	6.15e-30	2.8e-28
ENSG00000107954	453.036	3.26107	0.286921	-11.3658	6.19e-30	2.81e-28
ENSG00000064666	4560.14	-2.53665	0.223525	11.3484	7.55e-30	3.43e-28
ENSG00000215196	174.004	-4.32535	0.381262	11.3448	7.87e-30	3.56e-28
ENSG00000100243	6954.01	1.40081	0.123562	-11.337	8.61e-30	3.89e-28
ENSG00000146918	11651.9	1.40011	0.123552	-11.3322	9.09e-30	4.1e-28
ENSG00000188153	929.145	-3.19809	0.282251	11.3307	9.25e-30	4.16e-28
ENSG00000182568	259.187	-3.36444	0.297127	11.3232	1.01e-29	4.52e-28
ENSG00000080561	2475.54	-1.45706	0.128825	11.3104	1.17e-29	5.22e-28
ENSG00000137501	43556.3	-1.38535	0.122528	11.3064	1.22e-29	5.46e-28
ENSG00000239521	1153.69	-1.8839	0.166698	11.3013	1.29e-29	5.77e-28
ENSG00000140332	7385.54	1.25136	0.110734	-11.3006	1.3e-29	5.8e-28
ENSG00000118922	299.381	-4.06726	0.360383	11.2859	1.54e-29	6.84e-28
ENSG00000221909	377.106	-3.13427	0.277726	11.2855	1.55e-29	6.87e-28
ENSG00000184374	600.144	-9.72121	0.861586	11.2829	1.59e-29	7.05e-28
ENSG00000076864	2311.65	1.53724	0.136562	-11.2567	2.15e-29	9.46e-28
ENSG00000133619	908.773	1.98782	0.176589	-11.2567	2.15e-29	9.46e-28
ENSG00000170265	7978.34	1.52319	0.135461	-11.2445	2.47e-29	1.08e-27
ENSG00000155760	562.168	-2.14077	0.190711	11.2252	3.07e-29	1.34e-27
ENSG00000211445	1278.16	-1.87831	0.167328	11.2253	3.06e-29	1.34e-27
ENSG00000122644	5779.11	2.08359	0.185828	-11.2124	3.54e-29	1.55e-27
ENSG00000204789	339.772	2.87012	0.255996	-11.2116	3.58e-29	1.56e-27
ENSG00000170379	660.97	2.1104	0.188302	-11.2075	3.74e-29	1.63e-27
ENSG00000169919	5499.27	-1.47175	0.131394	11.201	4.03e-29	1.75e-27
ENSG00000184992	5651.26	1.34519	0.120113	-11.1994	4.11e-29	1.78e-27
ENSG00000093144	2229.39	-1.6087	0.143893	11.1799	5.12e-29	2.22e-27
ENSG00000198483	218.343	-4.96129	0.444241	11.168	5.85e-29	2.53e-27
ENSG00000284669	461.908	-2.52522	0.226236	11.1619	6.27e-29	2.7e-27
ENSG00000142156	1767.99	2.7444	0.246097	-11.1517	7.02e-29	3.02e-27
ENSG00000143845	1407.7	1.58671	0.142457	-11.1381	8.18e-29	3.52e-27
ENSG00000204991	3838.39	1.57979	0.141866	-11.1358	8.4e-29	3.6e-27
ENSG00000171345	224125	1.33248	0.119689	-11.1329	8.68e-29	3.71e-27
ENSG00000111666	2983.55	1.68461	0.151343	-11.1311	8.86e-29	3.78e-27
ENSG00000170075	891.209	2.37774	0.21374	-11.1245	9.54e-29	4.07e-27
ENSG00000265763	177.816	4.68164	0.420946	-11.1217	9.84e-29	4.19e-27
ENSG00000196684	1502.17	-1.75242	0.157592	11.12	1e-28	4.26e-27
ENSG00000261888	567.957	-2.47372	0.223237	11.0811	1.55e-28	6.57e-27
ENSG00000132475	76971.6	-1.16339	0.105284	11.0499	2.19e-28	9.28e-27
ENSG00000187634	995.397	-1.93279	0.174965	11.0467	2.27e-28	9.6e-27
ENSG00000167434	646.2	-2.07607	0.187963	11.0451	2.31e-28	9.75e-27
ENSG00000125798	544.614	9.44307	0.854987	-11.0447	2.33e-28	9.78e-27
ENSG00000076555	3101.76	2.43996	0.22148	-11.0166	3.18e-28	1.33e-26
ENSG00000151746	1009.56	-2.09802	0.190482	11.0142	3.26e-28	1.37e-26
ENSG00000166816	876.064	2.09002	0.189763	-11.0139	3.28e-28	1.37e-26
ENSG00000120675	2585.46	-1.58798	0.144261	11.0077	3.51e-28	1.46e-26
ENSG00000108510	27556.1	-1.23029	0.111784	11.006	3.58e-28	1.49e-26
ENSG00000133985	3272.91	1.94252	0.176666	-10.9954	4.02e-28	1.67e-26
ENSG00000105576	13338.8	1.2093	0.110067	-10.9869	4.42e-28	1.83e-26
ENSG00000135299	256.406	3.17126	0.288802	-10.9807	4.73e-28	1.96e-26
ENSG00000184226	1236.91	-11.3503	1.03438	10.9731	5.15e-28	2.13e-26
ENSG00000128791	3414.46	1.36629	0.124593	-10.966	5.57e-28	2.3e-26
ENSG00000171631	4076.03	-1.68396	0.153736	10.9536	6.39e-28	2.63e-26
ENSG00000280734	165.181	-4.68593	0.428091	10.9461	6.94e-28	2.85e-26
ENSG00000184194	182.796	-4.88753	0.446598	10.9439	7.11e-28	2.92e-26
ENSG00000106070	607.841	-2.11594	0.19363	10.9277	8.49e-28	3.48e-26
ENSG00000119537	3422.22	1.97513	0.180754	-10.9272	8.55e-28	3.5e-26
ENSG00000152229	1155.12	2.60973	0.238861	-10.9257	8.69e-28	3.55e-26
ENSG00000213928	330.515	-3.00919	0.275744	10.913	9.99e-28	4.07e-26
ENSG00000205426	52596.4	-10.3512	0.948816	10.9096	1.04e-27	4.22e-26
ENSG00000154265	2435.09	-1.86686	0.171161	10.9071	1.07e-27	4.33e-26
ENSG00000274750	1053.81	-1.69996	0.155918	10.9029	1.12e-27	4.52e-26
ENSG00000135334	2591.63	-1.50004	0.137629	10.8992	1.16e-27	4.7e-26
ENSG00000178718	1209.58	1.77688	0.163124	-10.8928	1.25e-27	5.04e-26
ENSG00000188833	524.131	2.57151	0.236173	-10.8883	1.31e-27	5.28e-26
ENSG00000092621	4461.31	1.64901	0.151481	-10.8859	1.34e-27	5.41e-26
ENSG00000101849	4935.88	-1.28159	0.117765	10.8826	1.4e-27	5.6e-26
ENSG00000182534	908.466	1.82725	0.168017	-10.8754	1.51e-27	6.05e-26
ENSG00000164659	1611.13	1.83266	0.168847	-10.854	1.91e-27	7.64e-26
ENSG00000184828	185.559	5.50915	0.507687	-10.8515	1.96e-27	7.84e-26
ENSG00000172828	230.67	3.33934	0.307938	-10.8442	2.13e-27	8.47e-26
ENSG00000165655	439.797	2.51752	0.232233	-10.8405	2.21e-27	8.8e-26
ENSG00000140398	1149.27	2.1245	0.196525	-10.8103	3.08e-27	1.22e-25
ENSG00000052723	15423.1	-1.45728	0.134814	10.8096	3.1e-27	1.23e-25
ENSG00000204677	337.689	-2.73382	0.253257	10.7946	3.65e-27	1.44e-25
ENSG00000166821	1658.9	1.53414	0.142138	-10.7933	3.7e-27	1.46e-25
ENSG00000074370	38190.2	1.42459	0.132079	-10.7859	4.01e-27	1.58e-25
ENSG00000088854	968.951	-1.78014	0.165336	10.7668	4.94e-27	1.94e-25
ENSG00000152527	344.641	-2.98478	0.277347	10.7619	5.21e-27	2.05e-25
ENSG00000139973	182.456	5.7265	0.532348	-10.7571	5.49e-27	2.15e-25
ENSG00000242247	1952.26	1.47857	0.13747	-10.7556	5.58e-27	2.18e-25
ENSG00000137486	4311.36	1.39842	0.130087	-10.7498	5.94e-27	2.32e-25
ENSG00000243244	514.066	-3.16132	0.294127	10.7482	6.05e-27	2.36e-25
ENSG00000125967	2830.66	1.43063	0.133145	-10.7449	6.27e-27	2.44e-25
ENSG00000125531	191.381	4.98114	0.463778	-10.7404	6.58e-27	2.56e-25
ENSG00000163701	1192.34	1.63767	0.152522	-10.7373	6.8e-27	2.64e-25
ENSG00000257267	1108.13	-1.69591	0.158054	10.7299	7.37e-27	2.85e-25
ENSG00000069399	3085.72	1.43298	0.133634	-10.7232	7.92e-27	3.06e-25
ENSG00000170456	149.677	-4.32618	0.403805	10.7135	8.79e-27	3.39e-25
ENSG00000163362	284.255	-3.16157	0.295118	10.7129	8.86e-27	3.41e-25
ENSG00000092010	9967.87	-1.28468	0.119978	10.7077	9.37e-27	3.6e-25
ENSG00000141384	1008.08	1.91637	0.179051	-10.7029	9.86e-27	3.79e-25
ENSG00000183044	9708.88	-1.61564	0.151228	10.6835	1.22e-26	4.66e-25
ENSG00000260604	461.169	-3.39536	0.317882	10.6812	1.25e-26	4.77e-25
ENSG00000187608	7225.75	-4.20329	0.393758	10.6748	1.34e-26	5.1e-25
ENSG00000099204	2044.06	-1.71749	0.160976	10.6692	1.42e-26	5.41e-25
ENSG00000187123	1226.64	-1.82935	0.17155	10.6637	1.51e-26	5.73e-25
ENSG00000129993	4311.07	1.27384	0.119476	-10.6619	1.53e-26	5.83e-25
ENSG00000234678	575.628	2.34746	0.220187	-10.6612	1.55e-26	5.87e-25
ENSG00000154845	7590.64	1.2228	0.114844	-10.6474	1.79e-26	6.79e-25
ENSG00000101115	3100.22	-1.41843	0.133236	10.646	1.82e-26	6.88e-25
ENSG00000100714	10886.2	1.17947	0.110793	-10.6457	1.83e-26	6.9e-25
ENSG00000165029	159.207	-6.3708	0.598858	10.6383	1.98e-26	7.45e-25
ENSG00000230590	2092.39	-1.89472	0.178111	10.6379	1.99e-26	7.47e-25
ENSG00000115107	3038.05	1.56189	0.146945	-10.629	2.18e-26	8.2e-25
ENSG00000100242	4982.05	1.3994	0.131717	-10.6243	2.3e-26	8.61e-25
ENSG00000112977	6171.81	-1.5955	0.150198	10.6226	2.34e-26	8.75e-25
ENSG00000186462	150.141	-4.28594	0.403773	10.6147	2.55e-26	9.51e-25
ENSG00000184254	1338.85	2.79907	0.26374	-10.613	2.59e-26	9.68e-25
ENSG00000170921	14471.6	-1.30041	0.122629	10.6044	2.84e-26	1.06e-24
ENSG00000197837	545.493	-3.38527	0.31946	10.5968	3.08e-26	1.15e-24
ENSG00000108352	2055.34	1.90564	0.17995	-10.5898	3.32e-26	1.23e-24
ENSG00000180879	5084.57	-1.27598	0.120587	10.5814	3.63e-26	1.35e-24
ENSG00000041353	3573.49	-15.3233	1.44847	10.579	3.73e-26	1.38e-24
ENSG00000185442	8340.55	1.54713	0.146249	-10.5787	3.74e-26	1.38e-24
ENSG00000089820	2851.36	1.46862	0.138897	-10.5734	3.96e-26	1.46e-24
ENSG00000188176	193.261	4.31232	0.408168	-10.5651	4.33e-26	1.59e-24
ENSG00000197321	7744.83	1.77331	0.16788	-10.563	4.42e-26	1.63e-24
ENSG00000123572	411.393	3.28553	0.311054	-10.5626	4.44e-26	1.63e-24
ENSG00000130119	3580.81	-1.34009	0.126921	10.5585	4.64e-26	1.7e-24
ENSG00000137449	918.82	-1.70129	0.161238	10.5514	5e-26	1.83e-24
ENSG00000133142	6939.92	-1.2859	0.121915	10.5475	5.22e-26	1.9e-24
ENSG00000170004	32365.7	1.13408	0.107537	-10.546	5.3e-26	1.93e-24
ENSG00000122786	1003.99	2.3164	0.219677	-10.5445	5.38e-26	1.96e-24
ENSG00000120149	3505.63	-1.50727	0.142974	10.5423	5.51e-26	2e-24
ENSG00000167460	42107.4	-1.49375	0.141718	10.5403	5.63e-26	2.04e-24
ENSG00000136153	7507.37	1.25404	0.119009	-10.5373	5.81e-26	2.11e-24
ENSG00000262454	371.172	-2.63882	0.250531	10.5329	6.09e-26	2.2e-24
ENSG00000139722	1196.94	1.65187	0.156851	-10.5314	6.19e-26	2.23e-24
ENSG00000145819	616.832	2.0965	0.199123	-10.5287	6.37e-26	2.3e-24
ENSG00000114805	1013.97	2.12725	0.202411	-10.5095	7.81e-26	2.81e-24
ENSG00000129422	4104.43	1.70968	0.162701	-10.5081	7.93e-26	2.85e-24
ENSG00000134744	249.932	-8.03837	0.765024	10.5073	7.99e-26	2.87e-24
ENSG00000130813	1010.87	-1.99169	0.189746	10.4966	8.96e-26	3.21e-24
ENSG00000170260	2588.16	1.50502	0.143396	-10.4956	9.05e-26	3.24e-24
ENSG00000142552	186.598	6.88232	0.656008	-10.4912	9.48e-26	3.38e-24
ENSG00000112039	1158.59	1.62094	0.154677	-10.4795	1.07e-25	3.82e-24
ENSG00000116254	257.816	-2.82142	0.269592	10.4655	1.24e-25	4.42e-24
ENSG00000104823	4196.19	1.37614	0.131503	-10.4647	1.25e-25	4.45e-24
ENSG00000010295	168.326	5.18001	0.495107	-10.4624	1.29e-25	4.56e-24
ENSG00000175063	5033.71	1.3528	0.129449	-10.4505	1.46e-25	5.15e-24
ENSG00000187867	1459.9	-1.80943	0.173144	10.4504	1.46e-25	5.15e-24
ENSG00000279970	174.482	-3.66415	0.350755	10.4465	1.52e-25	5.37e-24
ENSG00000133256	155.97	-6.3379	0.606778	10.4452	1.54e-25	5.43e-24
ENSG00000019549	881.798	-7.79121	0.746577	10.4359	1.7e-25	5.98e-24
ENSG00000139318	206.649	-3.74919	0.359989	10.4147	2.12e-25	7.46e-24
ENSG00000138594	20632.8	1.37777	0.132341	-10.4108	2.21e-25	7.76e-24
ENSG00000128245	8233.87	1.33086	0.12794	-10.4022	2.42e-25	8.48e-24
ENSG00000073464	427.46	-2.71611	0.261137	10.4011	2.45e-25	8.56e-24
ENSG00000154889	1534.88	1.50188	0.144415	-10.3997	2.49e-25	8.67e-24
ENSG00000198355	5822.3	1.31086	0.126057	-10.399	2.51e-25	8.73e-24
ENSG00000078699	3814.63	1.24475	0.119706	-10.3984	2.52e-25	8.77e-24
ENSG00000106261	15946.9	-1.13643	0.10931	10.3964	2.57e-25	8.94e-24
ENSG00000248727	135.936	-4.95577	0.476702	10.396	2.59e-25	8.97e-24
ENSG00000132640	1529.99	-1.44872	0.139357	10.3958	2.59e-25	8.97e-24
ENSG00000161671	816.57	-10.7512	1.03426	10.3951	2.61e-25	9.02e-24
ENSG00000101447	3779.16	1.27347	0.122679	-10.3805	3.04e-25	1.05e-23
ENSG00000135926	339.7	-2.63135	0.253569	10.3773	3.15e-25	1.08e-23
ENSG00000073792	237.647	-3.04341	0.293466	10.3706	3.37e-25	1.16e-23
ENSG00000118680	61927.2	1.2128	0.11695	-10.3702	3.39e-25	1.16e-23
ENSG00000184203	8596.21	1.64848	0.15908	-10.3626	3.67e-25	1.26e-23
ENSG00000187994	351.919	2.56412	0.247634	-10.3545	3.99e-25	1.37e-23
ENSG00000102265	3329.36	-1.81086	0.175249	10.333	5e-25	1.71e-23
ENSG00000168769	3242.9	-1.4234	0.137756	10.3328	5.01e-25	1.71e-23
ENSG00000140262	2871.81	-1.38659	0.13431	10.3238	5.5e-25	1.87e-23
ENSG00000116690	145.895	-5.23764	0.507493	10.3206	5.69e-25	1.93e-23
ENSG00000025770	3258.78	1.34407	0.130431	-10.3048	6.7e-25	2.28e-23
ENSG00000196787	770.131	-1.75055	0.170004	10.2971	7.26e-25	2.46e-23
ENSG00000136147	995.65	-1.69208	0.164356	10.2952	7.41e-25	2.51e-23
ENSG00000106009	6288.79	1.39229	0.135495	-10.2756	9.08e-25	3.07e-23
ENSG00000130005	1429.55	2.10579	0.20513	-10.2656	1.01e-24	3.4e-23
ENSG00000167325	7784.12	1.30563	0.127287	-10.2574	1.1e-24	3.7e-23
ENSG00000013375	2248.61	-1.38569	0.135114	10.2557	1.12e-24	3.76e-23
ENSG00000101276	477.098	2.71158	0.264549	-10.2498	1.19e-24	3.99e-23
ENSG00000135245	7371.76	1.48467	0.144935	-10.2437	1.26e-24	4.24e-23
ENSG00000196189	3517.65	1.24538	0.121874	-10.2186	1.64e-24	5.49e-23
ENSG00000141367	99385.7	-1.11696	0.109388	10.2111	1.77e-24	5.92e-23
ENSG00000104723	3418.77	1.7335	0.170217	-10.1841	2.34e-24	7.8e-23
ENSG00000132016	439.113	2.14687	0.211218	-10.1643	2.86e-24	9.55e-23
ENSG00000006047	2106.48	1.44389	0.142068	-10.1633	2.89e-24	9.63e-23
ENSG00000141736	23048.3	1.25549	0.123721	-10.1478	3.39e-24	1.13e-22
ENSG00000078043	3137.4	2.26254	0.22297	-10.1473	3.41e-24	1.13e-22
ENSG00000108406	8780.5	-1.12126	0.110527	10.1447	3.5e-24	1.16e-22
ENSG00000114019	14304	-1.2084	0.119116	10.1448	3.5e-24	1.16e-22
ENSG00000177508	5696.99	1.52067	0.149951	-10.1411	3.63e-24	1.2e-22
ENSG00000117868	22616.2	1.128	0.111316	-10.1333	3.93e-24	1.3e-22
ENSG00000115594	5521.64	-1.6311	0.161053	10.1277	4.16e-24	1.37e-22
ENSG00000070081	3972.87	-1.21304	0.11985	10.1213	4.44e-24	1.46e-22
ENSG00000066583	6137.23	1.20796	0.119448	-10.1129	4.84e-24	1.59e-22
ENSG00000134046	2223.31	-14.6386	1.44975	10.0973	5.68e-24	1.86e-22
ENSG00000187079	6261.96	-1.27082	0.126035	10.0831	6.56e-24	2.15e-22
ENSG00000198890	8766.05	-1.13651	0.11274	10.0808	6.72e-24	2.2e-22
ENSG00000268119	135.127	-5.81794	0.577236	10.079	6.84e-24	2.24e-22
ENSG00000115963	6366.48	-2.09409	0.207899	10.0726	7.3e-24	2.38e-22
ENSG00000124920	311.789	2.91528	0.289479	-10.0708	7.44e-24	2.42e-22
ENSG00000089289	2989.31	-1.24017	0.1232	10.0663	7.79e-24	2.53e-22
ENSG00000137965	2144.04	-14.5864	1.4493	10.0645	7.93e-24	2.58e-22
ENSG00000179862	683.356	2.00795	0.19952	-10.0639	7.98e-24	2.59e-22
ENSG00000169129	812.308	-1.7442	0.173418	10.0578	8.49e-24	2.75e-22
ENSG00000244687	510.898	-2.18228	0.217094	10.0522	8.98e-24	2.9e-22
ENSG00000107201	163.265	-3.67255	0.365735	10.0416	1e-23	3.23e-22
ENSG00000150054	3831.01	1.4092	0.140533	-10.0275	1.15e-23	3.72e-22
ENSG00000114302	2062.75	-14.5306	1.44936	10.0255	1.18e-23	3.79e-22
ENSG00000100266	5199.98	1.46037	0.14567	-10.0252	1.18e-23	3.8e-22
ENSG00000148735	704.869	2.48838	0.248305	-10.0214	1.23e-23	3.94e-22
ENSG00000074696	18932.1	1.27971	0.127764	-10.0162	1.29e-23	4.15e-22
ENSG00000093009	2569.36	1.2632	0.126204	-10.0091	1.39e-23	4.45e-22
ENSG00000146872	8312.85	-1.1132	0.111409	9.99194	1.65e-23	5.28e-22
ENSG00000038382	7077.14	-1.25979	0.126281	9.97604	1.94e-23	6.18e-22
ENSG00000174792	126.717	-4.47478	0.448547	9.97618	1.94e-23	6.18e-22
ENSG00000122863	372.134	2.63462	0.264401	-9.96447	2.18e-23	6.94e-22
ENSG00000100342	130.695	-4.28553	0.430616	9.9521	2.47e-23	7.85e-22
ENSG00000171843	1049.42	-1.55229	0.156061	9.94668	2.61e-23	8.27e-22
ENSG00000163873	895.92	7.87734	0.792101	-9.94488	2.66e-23	8.41e-22
ENSG00000120899	1022.02	1.81579	0.182652	-9.94124	2.75e-23	8.71e-22
ENSG00000196628	191.718	-3.34915	0.336908	9.94084	2.76e-23	8.74e-22
ENSG00000146555	957.497	-1.90618	0.191927	9.93177	3.03e-23	9.55e-22
ENSG00000102890	4416.97	1.37164	0.138147	-9.92883	3.12e-23	9.83e-22
ENSG00000129195	1278.88	1.55233	0.15672	-9.9051	3.96e-23	1.24e-21
ENSG00000109794	333.016	2.99319	0.302663	-9.88954	4.62e-23	1.45e-21
ENSG00000119326	984.038	-1.55131	0.156918	9.88615	4.78e-23	1.5e-21
ENSG00000120915	577.482	1.91023	0.193271	-9.88367	4.9e-23	1.54e-21
ENSG00000185420	953.217	-1.6281	0.164916	9.87228	5.49e-23	1.72e-21
ENSG00000198265	10294.2	-1.07027	0.108423	9.87121	5.55e-23	1.73e-21
ENSG00000160211	20608.3	-1.5186	0.153909	9.86686	5.8e-23	1.81e-21
ENSG00000115295	123.115	-4.5014	0.45636	9.8637	5.98e-23	1.86e-21
ENSG00000086300	1647.08	1.86044	0.188626	-9.86311	6.02e-23	1.87e-21
ENSG00000087076	248.151	2.86455	0.290616	-9.85683	6.4e-23	1.99e-21
ENSG00000033170	3936.76	-1.17366	0.119098	9.85452	6.55e-23	2.03e-21
ENSG00000156711	5971.56	1.12465	0.114172	-9.85054	6.82e-23	2.11e-21
ENSG00000102879	946.83	1.70361	0.173069	-9.8435	7.31e-23	2.26e-21
ENSG00000164237	1174.67	-1.59739	0.162665	9.82015	9.22e-23	2.85e-21
ENSG00000132386	408.619	2.19454	0.223581	-9.8154	9.67e-23	2.98e-21
ENSG00000189306	4292.5	1.35815	0.138454	-9.80944	1.03e-22	3.16e-21
ENSG00000122952	6297.14	1.17117	0.119402	-9.80869	1.03e-22	3.18e-21
ENSG00000112343	1099.49	2.1949	0.22386	-9.80483	1.07e-22	3.3e-21
ENSG00000197150	3862.51	1.1988	0.12227	-9.80451	1.08e-22	3.3e-21
ENSG00000168765	1848.78	-1.68239	0.171763	9.79481	1.19e-22	3.63e-21
ENSG00000198682	5114.91	-1.43976	0.147033	9.79208	1.22e-22	3.72e-21
ENSG00000183734	1948.53	1.71583	0.175294	-9.7883	1.26e-22	3.86e-21
ENSG00000163485	354.407	2.70368	0.276758	-9.76912	1.53e-22	4.66e-21
ENSG00000122711	129.751	4.43708	0.454909	-9.75379	1.78e-22	5.41e-21
ENSG00000166509	2660.3	-1.50396	0.154481	9.73557	2.13e-22	6.47e-21
ENSG00000006756	3540.85	-1.36135	0.139952	9.72729	2.31e-22	7.01e-21
ENSG00000188910	408.408	2.40839	0.247614	-9.72639	2.33e-22	7.06e-21
ENSG00000255112	6097.92	1.09578	0.11288	-9.70747	2.8e-22	8.49e-21
ENSG00000170289	193.21	3.91644	0.403487	-9.70647	2.83e-22	8.56e-21
ENSG00000166165	645.182	-1.96046	0.202024	9.70409	2.9e-22	8.75e-21
ENSG00000174405	1346.7	-1.51201	0.155857	9.70126	2.98e-22	8.98e-21
ENSG00000236008	167.303	3.36121	0.346619	-9.69713	3.1e-22	9.34e-21
ENSG00000106462	7308.53	1.1548	0.11912	-9.69441	3.18e-22	9.58e-21
ENSG00000105855	207.218	-2.99209	0.308695	9.6927	3.24e-22	9.73e-21
ENSG00000158315	139.19	5.84731	0.603754	-9.68492	3.49e-22	1.05e-20
ENSG00000013392	625.234	-2.14996	0.222139	9.67845	3.72e-22	1.12e-20
ENSG00000081853	162.363	-3.59894	0.372103	9.67187	3.97e-22	1.19e-20
ENSG00000149289	277.618	-3.48994	0.360877	9.67073	4.01e-22	1.2e-20
ENSG00000030110	3005.24	-1.38323	0.143099	9.66629	4.19e-22	1.25e-20
ENSG00000183765	1546.82	1.36695	0.141441	-9.66451	4.27e-22	1.27e-20
ENSG00000137818	60908.2	1.25409	0.12977	-9.66391	4.29e-22	1.28e-20
ENSG00000149591	1384.96	-1.93382	0.200105	9.664	4.29e-22	1.28e-20
ENSG00000183111	659.938	-1.77243	0.183504	9.65885	4.51e-22	1.34e-20
ENSG00000109738	206.749	4.19444	0.43438	-9.65616	4.63e-22	1.37e-20
ENSG00000140263	2262.51	1.26085	0.130602	-9.65416	4.72e-22	1.4e-20
ENSG00000140284	1004.29	1.56553	0.162341	-9.64347	5.24e-22	1.55e-20
ENSG00000102878	1953.89	1.2835	0.133109	-9.64247	5.29e-22	1.56e-20
ENSG00000215788	1171.59	1.45659	0.151081	-9.64108	5.36e-22	1.58e-20
ENSG00000160867	4945.84	1.68	0.174296	-9.63876	5.48e-22	1.61e-20
ENSG00000141179	1467.2	-1.43496	0.148879	9.63847	5.5e-22	1.62e-20
ENSG00000168350	1981.76	1.80143	0.186944	-9.63623	5.62e-22	1.65e-20
ENSG00000170271	292.899	-2.65738	0.276271	9.61877	6.66e-22	1.95e-20
ENSG00000239887	567.391	-2.21589	0.230414	9.61703	6.78e-22	1.98e-20
ENSG00000085224	7573.46	-1.08047	0.112385	9.61398	6.98e-22	2.04e-20
ENSG00000162591	4120.5	1.5151	0.157675	-9.60906	7.32e-22	2.14e-20
ENSG00000196747	224.705	-2.7937	0.291372	9.58811	8.97e-22	2.62e-20
ENSG00000161791	861.583	1.56306	0.163126	-9.58191	9.53e-22	2.78e-20
ENSG00000174370	158.019	3.86448	0.403493	-9.57755	9.94e-22	2.89e-20
ENSG00000023287	6946.13	-1.11256	0.116196	9.57488	1.02e-21	2.96e-20
ENSG00000153339	2247.64	-1.43286	0.149658	9.5742	1.03e-21	2.98e-20
ENSG00000181751	3261.58	1.73514	0.181386	-9.56602	1.11e-21	3.22e-20
ENSG00000170345	26686	-1.0707	0.111964	9.5629	1.15e-21	3.31e-20
ENSG00000100321	2555.8	1.43318	0.149896	-9.56115	1.16e-21	3.37e-20
ENSG00000184384	620.757	2.15209	0.225147	-9.55864	1.19e-21	3.44e-20
ENSG00000137834	1622.51	-1.44732	0.151419	9.55834	1.2e-21	3.45e-20
ENSG00000154380	7947.07	-1.05439	0.110408	9.54988	1.3e-21	3.74e-20
ENSG00000167815	16492.3	1.06849	0.111892	-9.54924	1.31e-21	3.76e-20
ENSG00000198554	2686.28	1.26921	0.132933	-9.54776	1.33e-21	3.81e-20
ENSG00000118482	5685.8	-1.0793	0.11314	9.53947	1.44e-21	4.12e-20
ENSG00000181218	687.525	-1.73805	0.182404	9.52854	1.6e-21	4.57e-20
ENSG00000204946	3879.01	1.13114	0.118755	-9.52496	1.65e-21	4.72e-20
ENSG00000117114	248.506	-3.0394	0.319242	9.52068	1.72e-21	4.92e-20
ENSG00000143502	213.023	-3.8788	0.407469	9.51925	1.74e-21	4.98e-20
ENSG00000183722	201.851	-2.96786	0.312057	9.51064	1.89e-21	5.4e-20
ENSG00000164924	129046	-0.975131	0.102534	9.51028	1.9e-21	5.41e-20
ENSG00000198598	1961.43	1.69438	0.178213	-9.5076	1.95e-21	5.55e-20
ENSG00000100147	1227.97	1.58321	0.166661	-9.49963	2.11e-21	5.98e-20
ENSG00000159921	129.848	-4.2076	0.443211	9.49344	2.24e-21	6.34e-20
ENSG00000101557	3594.89	-1.2398	0.130605	9.49273	2.25e-21	6.37e-20
ENSG00000143952	3780.87	-1.12139	0.11814	9.49205	2.27e-21	6.41e-20
ENSG00000196923	4442.84	-1.64665	0.173801	9.47433	2.68e-21	7.58e-20
ENSG00000119729	1820.45	-1.36676	0.144264	9.47401	2.69e-21	7.6e-20
ENSG00000123104	3725.77	-1.19443	0.126122	9.47046	2.79e-21	7.85e-20
ENSG00000186891	162.685	5.41936	0.572338	-9.46881	2.83e-21	7.96e-20
ENSG00000165757	286.048	-2.89774	0.306035	9.46868	2.83e-21	7.96e-20
ENSG00000075043	142.839	4.13563	0.436847	-9.46702	2.88e-21	8.08e-20
ENSG00000101412	3104.75	1.40812	0.148752	-9.46619	2.9e-21	8.13e-20
ENSG00000106268	1262.55	1.38708	0.146637	-9.45923	3.1e-21	8.68e-20
ENSG00000149922	741.443	1.72941	0.182851	-9.45802	3.14e-21	8.77e-20
ENSG00000005020	3998.56	1.37078	0.144987	-9.4545	3.25e-21	9.06e-20
ENSG00000148400	8197.18	1.77483	0.187755	-9.45292	3.3e-21	9.19e-20
ENSG00000137710	27236.6	-1.65563	0.17517	9.45157	3.34e-21	9.3e-20
ENSG00000244398	4815.28	-1.15187	0.121899	9.44935	3.41e-21	9.48e-20
ENSG00000079691	5139.89	1.20423	0.127499	-9.44508	3.55e-21	9.86e-20
ENSG00000128512	139.256	-3.69739	0.391609	9.44152	3.67e-21	1.02e-19
ENSG00000246695	178.171	-3.18166	0.337288	9.43306	3.98e-21	1.1e-19
ENSG00000127914	10917.9	-1.20176	0.127456	9.42885	4.15e-21	1.15e-19
ENSG00000117228	165.777	-4.54963	0.482802	9.42339	4.37e-21	1.21e-19
ENSG00000145246	293.858	-2.49454	0.264882	9.41753	4.62e-21	1.27e-19
ENSG00000163956	5395.94	-1.20058	0.127486	9.41735	4.63e-21	1.28e-19
ENSG00000145332	3355.1	1.43355	0.152232	-9.41685	4.65e-21	1.28e-19
ENSG00000137642	5866.78	1.27777	0.135727	-9.41425	4.76e-21	1.31e-19
ENSG00000164442	20007.6	-1.05061	0.111629	9.41161	4.89e-21	1.34e-19
ENSG00000225614	486.186	-2.85454	0.303594	9.4025	5.33e-21	1.46e-19
ENSG00000174804	2041.81	-1.27016	0.135152	9.39802	5.56e-21	1.52e-19
ENSG00000221890	3648.2	1.13128	0.120497	-9.38846	6.09e-21	1.67e-19
ENSG00000074695	8456.61	1.29891	0.138371	-9.38716	6.16e-21	1.68e-19
ENSG00000105289	3932.59	1.4863	0.158354	-9.38597	6.23e-21	1.7e-19
ENSG00000143578	6768.46	1.1828	0.126134	-9.37732	6.77e-21	1.84e-19
ENSG00000166828	189.101	6.68686	0.713686	-9.36947	7.29e-21	1.99e-19
ENSG00000177556	2452.63	-1.289	0.137642	9.36482	7.62e-21	2.07e-19
ENSG00000114770	19470.1	-1.10315	0.117847	9.36093	7.9e-21	2.15e-19
ENSG00000141380	10800.1	1.11988	0.119688	-9.35671	8.23e-21	2.23e-19
ENSG00000149269	153.239	-3.32108	0.35527	9.34806	8.93e-21	2.42e-19
ENSG00000164951	1494.17	-1.38258	0.147901	9.34803	8.93e-21	2.42e-19
ENSG00000186417	162.282	-3.59561	0.384697	9.34661	9.05e-21	2.45e-19
ENSG00000182263	527.427	-2.06312	0.220739	9.3464	9.07e-21	2.45e-19
ENSG00000171621	884.246	-1.73797	0.185963	9.34582	9.12e-21	2.46e-19
ENSG00000004478	18510.2	1.01806	0.108947	-9.3445	9.23e-21	2.49e-19
ENSG00000067082	4425.67	-1.24685	0.133522	9.33818	9.8e-21	2.64e-19
ENSG00000116285	4618.49	-1.59055	0.170351	9.3369	9.92e-21	2.66e-19
ENSG00000179406	590.9	-1.72574	0.184833	9.33674	9.93e-21	2.67e-19
ENSG00000100028	2643.46	1.19499	0.128049	-9.3323	1.04e-20	2.78e-19
ENSG00000107897	4362.7	1.17411	0.125838	-9.33037	1.06e-20	2.82e-19
ENSG00000122591	721.551	1.6681	0.178824	-9.32814	1.08e-20	2.88e-19
ENSG00000100030	12123.2	1.0286	0.110289	-9.32644	1.09e-20	2.92e-19
ENSG00000178685	10224.8	-1.47021	0.157637	9.32654	1.09e-20	2.92e-19
ENSG00000106003	6238.68	1.3388	0.143572	-9.32493	1.11e-20	2.96e-19
ENSG00000065613	9174.28	1.04626	0.112244	-9.32125	1.15e-20	3.06e-19
ENSG00000162772	1208.79	-2.01187	0.215872	9.31976	1.17e-20	3.1e-19
ENSG00000173930	977.535	2.44088	0.261929	-9.31887	1.18e-20	3.12e-19
ENSG00000187244	7088.2	-1.10205	0.118409	9.30709	1.31e-20	3.48e-19
ENSG00000054690	4094.13	1.76863	0.19008	-9.30464	1.34e-20	3.56e-19
ENSG00000101057	12249.4	1.19584	0.128622	-9.29731	1.44e-20	3.81e-19
ENSG00000253710	804.151	-1.90194	0.20463	9.29454	1.48e-20	3.91e-19
ENSG00000255874	112.93	-4.29907	0.462689	9.29151	1.52e-20	4.01e-19
ENSG00000021300	653.501	-1.76439	0.189948	9.2888	1.56e-20	4.11e-19
ENSG00000148677	114.986	-4.20862	0.453409	9.28218	1.66e-20	4.37e-19
ENSG00000104381	2015.67	1.44662	0.155861	-9.2815	1.67e-20	4.39e-19
ENSG00000198369	4564.67	-1.22035	0.131491	9.28084	1.68e-20	4.42e-19
ENSG00000186376	2767.95	-1.21249	0.130689	9.27773	1.73e-20	4.54e-19
ENSG00000184900	19376.1	-1.00502	0.10835	9.27571	1.76e-20	4.62e-19
ENSG00000196208	2958.4	-2.16388	0.233357	9.27283	1.81e-20	4.74e-19
ENSG00000117394	10914.3	1.17415	0.12664	-9.27161	1.83e-20	4.79e-19
ENSG00000139445	542.885	10.0254	1.08179	-9.26743	1.91e-20	4.98e-19
ENSG00000158258	121.594	-5.50323	0.594131	9.26266	1.99e-20	5.2e-19
ENSG00000101574	1481.27	1.83953	0.198715	-9.25711	2.1e-20	5.47e-19
ENSG00000135722	1428.49	1.45914	0.157648	-9.2557	2.13e-20	5.54e-19
ENSG00000008086	2104.07	-1.20866	0.130613	9.25369	2.17e-20	5.63e-19
ENSG00000136213	1742.2	1.34361	0.145256	-9.24996	2.25e-20	5.83e-19
ENSG00000091129	6562.89	-5.77458	0.624365	9.24874	2.27e-20	5.89e-19
ENSG00000109689	2309.63	-1.29703	0.140279	9.24611	2.33e-20	6.03e-19
ENSG00000132254	5396.57	1.09853	0.118894	-9.23961	2.47e-20	6.4e-19
ENSG00000160326	728.157	-2.18328	0.236484	9.23226	2.65e-20	6.84e-19
ENSG00000124216	203.09	3.5465	0.384863	-9.21498	3.11e-20	8.03e-19
ENSG00000102221	2345.03	-1.22887	0.133668	9.19339	3.81e-20	9.81e-19
ENSG00000181381	993.127	-1.44403	0.157115	9.19094	3.89e-20	1e-18
ENSG00000103184	187.136	3.46664	0.377716	-9.17791	4.4e-20	1.13e-18
ENSG00000161800	8808.04	1.11957	0.121991	-9.17752	4.41e-20	1.13e-18
ENSG00000135451	4700.25	1.35327	0.147554	-9.17139	4.67e-20	1.2e-18
ENSG00000156535	1129.46	2.47085	0.269491	-9.16858	4.79e-20	1.23e-18
ENSG00000065833	2182.86	-1.3786	0.150445	9.16344	5.03e-20	1.29e-18
ENSG00000128309	3044.02	1.37285	0.149826	-9.163	5.05e-20	1.29e-18
ENSG00000149043	372.609	3.01382	0.328945	-9.16208	5.09e-20	1.3e-18
ENSG00000118508	892.047	-13.3217	1.4546	9.15833	5.27e-20	1.34e-18
ENSG00000157703	288.975	2.67304	0.291991	-9.15451	5.46e-20	1.39e-18
ENSG00000239911	156.6	3.23308	0.353188	-9.15399	5.49e-20	1.4e-18
ENSG00000162975	464.868	2.315	0.252907	-9.15355	5.51e-20	1.4e-18
ENSG00000176771	717.579	2.00631	0.219256	-9.15054	5.67e-20	1.44e-18
ENSG00000155561	11570.6	1.15252	0.126056	-9.14293	6.08e-20	1.54e-18
ENSG00000008311	865.084	-13.277	1.45243	9.14122	6.18e-20	1.56e-18
ENSG00000218416	970.323	-2.28422	0.250077	9.13405	6.6e-20	1.67e-18
ENSG00000171847	127.177	4.75804	0.520933	-9.13368	6.62e-20	1.67e-18
ENSG00000040199	3044.77	-1.123	0.123	9.1301	6.84e-20	1.73e-18
ENSG00000109320	2997.48	-1.21296	0.132858	9.1298	6.86e-20	1.73e-18
ENSG00000196227	3441.83	-1.16247	0.127364	9.12715	7.03e-20	1.77e-18
ENSG00000139044	268.938	2.85821	0.313193	-9.12604	7.11e-20	1.79e-18
ENSG00000083844	334.986	-2.60141	0.285169	9.12232	7.35e-20	1.85e-18
ENSG00000166881	2863.98	1.20813	0.132448	-9.12155	7.41e-20	1.86e-18
ENSG00000126001	3070.7	1.20679	0.132331	-9.1195	7.55e-20	1.89e-18
ENSG00000157064	198.833	4.01738	0.440634	-9.11727	7.7e-20	1.93e-18
ENSG00000245848	1241.71	1.42756	0.156719	-9.10903	8.31e-20	2.08e-18
ENSG00000139323	1637.92	1.3855	0.152156	-9.1058	8.56e-20	2.14e-18
ENSG00000123684	7414.8	1.33545	0.146681	-9.10441	8.67e-20	2.16e-18
ENSG00000133302	1188.82	1.56484	0.171906	-9.10289	8.8e-20	2.19e-18
ENSG00000139687	3280.39	-1.14596	0.125908	9.10156	8.9e-20	2.22e-18
ENSG00000100241	7822.81	1.16726	0.128318	-9.09663	9.32e-20	2.32e-18
ENSG00000185658	14779.6	-0.980967	0.107874	9.09366	9.58e-20	2.38e-18
ENSG00000117450	11841.9	-0.981852	0.107977	9.09312	9.62e-20	2.39e-18
ENSG00000102531	2376.21	-1.23484	0.135875	9.08802	1.01e-19	2.5e-18
ENSG00000112511	150.255	4.43737	0.488389	-9.08573	1.03e-19	2.55e-18
ENSG00000188112	2460.41	1.47302	0.162193	-9.08189	1.07e-19	2.64e-18
ENSG00000100911	6041.01	-1.06255	0.117007	9.08103	1.08e-19	2.66e-18
ENSG00000158062	992.681	1.64298	0.181035	-9.07551	1.13e-19	2.79e-18
ENSG00000134247	10381.4	-1.29401	0.142728	9.06629	1.23e-19	3.03e-18
ENSG00000196562	29581.4	-1.18621	0.130969	9.0572	1.34e-19	3.3e-18
ENSG00000118503	221.559	-2.66166	0.294182	9.04764	1.46e-19	3.59e-18
ENSG00000138448	10876.3	-0.981053	0.108579	9.03541	1.63e-19	4.01e-18
ENSG00000127561	566.998	-2.39537	0.265142	9.03426	1.65e-19	4.05e-18
ENSG00000159450	206.849	-2.95757	0.327536	9.02975	1.72e-19	4.22e-18
ENSG00000110756	2089.81	-1.28742	0.142631	9.02629	1.78e-19	4.35e-18
ENSG00000184584	106.532	-5.62386	0.623692	9.01705	1.93e-19	4.72e-18
ENSG00000253125	467.328	2.19559	0.243493	-9.01706	1.93e-19	4.72e-18
ENSG00000086758	32884.6	-1.09071	0.121006	9.01372	1.99e-19	4.86e-18
ENSG00000051108	3601.89	1.25233	0.138992	-9.01009	2.06e-19	5.02e-18
ENSG00000166851	5737.33	1.14328	0.12689	-9.00997	2.06e-19	5.02e-18
ENSG00000125844	9573.21	-1.31003	0.145511	9.00291	2.2e-19	5.35e-18
ENSG00000166965	2882.26	1.29114	0.143504	-8.99723	2.31e-19	5.62e-18
ENSG00000142973	679.853	-2.1687	0.241072	8.99605	2.34e-19	5.68e-18
ENSG00000118946	754.188	-13.0787	1.45388	8.99573	2.35e-19	5.69e-18
ENSG00000105137	1238.63	2.06491	0.229681	-8.99034	2.46e-19	5.97e-18
ENSG00000101146	7607.83	-1.09398	0.121717	8.98784	2.52e-19	6.1e-18
ENSG00000168675	1247.39	-5.16339	0.574534	8.98708	2.54e-19	6.13e-18
ENSG00000176788	18932.8	-1.44946	0.161382	8.98155	2.67e-19	6.44e-18
ENSG00000198951	2430.55	1.31923	0.14699	-8.97496	2.83e-19	6.83e-18
ENSG00000112167	2365.56	1.37233	0.152942	-8.97291	2.89e-19	6.95e-18
ENSG00000163918	1834.28	1.20688	0.13461	-8.96576	3.08e-19	7.41e-18
ENSG00000046651	2868.53	-1.18758	0.132609	8.95552	3.38e-19	8.13e-18
ENSG00000075142	1720.03	-1.49469	0.166985	8.95105	3.52e-19	8.45e-18
ENSG00000100612	3135.56	1.1223	0.125447	-8.9464	3.67e-19	8.81e-18
ENSG00000178026	764.804	1.64469	0.183962	-8.94041	3.88e-19	9.29e-18
ENSG00000177191	216.741	3.21114	0.359219	-8.93922	3.92e-19	9.38e-18
ENSG00000075275	14966	1.2717	0.142263	-8.93908	3.92e-19	9.38e-18
ENSG00000100372	1534.38	1.35359	0.151439	-8.93819	3.96e-19	9.44e-18
ENSG00000138758	10569	-1.10399	0.123554	8.9353	4.06e-19	9.68e-18
ENSG00000126803	576.38	2.33555	0.261399	-8.93478	4.08e-19	9.72e-18
ENSG00000039560	814.509	-1.47226	0.164871	8.92979	4.27e-19	1.02e-17
ENSG00000140853	117.194	-4.37216	0.48967	8.9288	4.31e-19	1.02e-17
ENSG00000075089	3182.63	1.70863	0.19138	-8.92794	4.34e-19	1.03e-17
ENSG00000104369	1071.81	1.57545	0.17654	-8.92401	4.5e-19	1.07e-17
ENSG00000234741	11318	-1.08564	0.121711	8.91986	4.67e-19	1.11e-17
ENSG00000188735	1262.07	1.35194	0.151632	-8.91594	4.84e-19	1.14e-17
ENSG00000134590	5174.98	-1.46964	0.164856	8.91468	4.89e-19	1.16e-17
ENSG00000266970	188.889	-2.74099	0.307468	8.9147	4.89e-19	1.16e-17
ENSG00000141391	433.689	2.12081	0.237974	-8.91192	5.02e-19	1.18e-17
ENSG00000128564	734.582	-1.83771	0.206479	8.90023	5.57e-19	1.31e-17
ENSG00000008735	542.264	2.39047	0.268593	-8.89998	5.59e-19	1.32e-17
ENSG00000001461	1648.38	1.23129	0.138383	-8.89773	5.7e-19	1.34e-17
ENSG00000106479	2600.45	1.25398	0.141002	-8.89333	5.93e-19	1.39e-17
ENSG00000198911	16637.8	1.10448	0.124222	-8.89117	6.05e-19	1.42e-17
ENSG00000133056	5987.5	-1.12238	0.126392	8.88013	6.68e-19	1.57e-17
ENSG00000008083	4579.92	-1.02434	0.115393	8.87697	6.87e-19	1.61e-17
ENSG00000106976	1220.34	-1.5383	0.173293	8.87689	6.88e-19	1.61e-17
ENSG00000182580	2847.77	1.16346	0.131092	-8.87517	6.98e-19	1.63e-17
ENSG00000121406	341.435	3.14369	0.354261	-8.87394	7.06e-19	1.65e-17
ENSG00000114279	624.107	1.92865	0.217503	-8.86721	7.5e-19	1.75e-17
ENSG00000112812	1406.5	1.41642	0.159748	-8.86658	7.54e-19	1.76e-17
ENSG00000134253	2491.83	-1.17517	0.132562	8.86503	7.65e-19	1.78e-17
ENSG00000055163	3188.04	-1.26115	0.142351	8.85941	8.04e-19	1.87e-17
ENSG00000119042	402.53	-2.21779	0.250353	8.85865	8.1e-19	1.88e-17
ENSG00000135074	179.989	2.97348	0.335743	-8.85642	8.26e-19	1.92e-17
ENSG00000164574	7752.74	-1.32158	0.149367	8.84783	8.92e-19	2.07e-17
ENSG00000128274	1120.69	1.46275	0.165381	-8.84476	9.17e-19	2.12e-17
ENSG00000179241	448.663	-1.83638	0.20763	8.84448	9.2e-19	2.13e-17
ENSG00000135476	4958.02	1.30232	0.147254	-8.84403	9.23e-19	2.13e-17
ENSG00000141378	2825.58	-1.1508	0.130191	8.83928	9.63e-19	2.22e-17
ENSG00000087460	213382	-1.0111	0.114486	8.83165	1.03e-18	2.38e-17
ENSG00000170540	24690.6	1.10982	0.125761	-8.82479	1.1e-18	2.53e-17
ENSG00000266074	3703.09	1.13054	0.128146	-8.82227	1.12e-18	2.58e-17
ENSG00000183486	98.8788	-4.47291	0.507084	8.82085	1.14e-18	2.61e-17
ENSG00000119508	214.061	-2.62679	0.297958	8.81597	1.19e-18	2.72e-17
ENSG00000113749	192.278	2.86237	0.324814	-8.81232	1.23e-18	2.81e-17
ENSG00000068078	5660.36	1.22811	0.139378	-8.81141	1.24e-18	2.83e-17
ENSG00000137038	871.568	-1.57737	0.179154	8.80451	1.31e-18	3.01e-17
ENSG00000166262	731.176	2.06312	0.234374	-8.80268	1.34e-18	3.05e-17
ENSG00000180596	395.412	-2.05116	0.233031	8.8021	1.34e-18	3.07e-17
ENSG00000187796	504.104	1.8681	0.212475	-8.79209	1.47e-18	3.35e-17
ENSG00000013374	4270.88	1.02685	0.116886	-8.78509	1.56e-18	3.56e-17
ENSG00000196872	1066.85	-1.7654	0.200971	8.78437	1.57e-18	3.58e-17
ENSG00000212747	2391.95	-1.16654	0.132852	8.78076	1.62e-18	3.69e-17
ENSG00000126787	4276.57	1.26448	0.144027	-8.7795	1.64e-18	3.73e-17
ENSG00000166348	1965.67	1.16411	0.132624	-8.7775	1.67e-18	3.79e-17
ENSG00000137462	168.723	-3.0918	0.352412	8.77324	1.74e-18	3.94e-17
ENSG00000054277	323.531	2.12161	0.241841	-8.77275	1.74e-18	3.95e-17
ENSG00000229404	101.696	5.39104	0.614672	-8.77059	1.78e-18	4.02e-17
ENSG00000161955	653.762	1.86906	0.213144	-8.76898	1.8e-18	4.08e-17
ENSG00000101265	539.024	1.80085	0.205515	-8.76263	1.91e-18	4.31e-17
ENSG00000205488	593.449	2.06195	0.235468	-8.75681	2.01e-18	4.53e-17
ENSG00000129292	4616.86	-1.0338	0.118064	8.75628	2.02e-18	4.55e-17
ENSG00000128394	280.525	3.41963	0.390836	-8.74953	2.14e-18	4.82e-17
ENSG00000158286	1302.38	1.27544	0.145807	-8.74743	2.18e-18	4.91e-17
ENSG00000083720	600.674	-12.75	1.45804	8.74465	2.24e-18	5.03e-17
ENSG00000099822	1700.72	-1.61865	0.185226	8.73876	2.36e-18	5.29e-17
ENSG00000101745	1967.48	-1.3549	0.155071	8.7373	2.39e-18	5.35e-17
ENSG00000159399	6999.46	1.40599	0.160978	-8.73404	2.46e-18	5.5e-17
ENSG00000008294	8311.74	-1.01006	0.115649	8.73389	2.46e-18	5.51e-17
ENSG00000100906	4191.72	-1.17746	0.135017	8.72078	2.76e-18	6.18e-17
ENSG00000144369	1356.99	-1.57089	0.180156	8.71961	2.79e-18	6.23e-17
ENSG00000166979	150.747	3.44074	0.394602	-8.71954	2.79e-18	6.23e-17
ENSG00000128159	4983.63	1.09218	0.125329	-8.71456	2.92e-18	6.5e-17
ENSG00000176624	1388.08	-12.517	1.43644	8.7139	2.94e-18	6.54e-17
ENSG00000127418	1681.25	-1.60677	0.184448	8.71124	3.01e-18	6.68e-17
ENSG00000141665	175.354	2.88697	0.331488	-8.70912	3.06e-18	6.8e-17
ENSG00000171827	523.343	2.55955	0.293921	-8.7083	3.08e-18	6.85e-17
ENSG00000137573	278.092	-9.19452	1.05616	8.7056	3.16e-18	7e-17
ENSG00000136146	1020.31	-1.39646	0.160418	8.70514	3.17e-18	7.03e-17
ENSG00000173535	120.246	-6.97984	0.801991	8.70314	3.23e-18	7.14e-17
ENSG00000134369	437.799	1.97472	0.226933	-8.70179	3.27e-18	7.22e-17
ENSG00000157654	403.167	-2.12103	0.243855	8.69792	3.38e-18	7.47e-17
ENSG00000009950	759.259	1.66402	0.191355	-8.69599	3.44e-18	7.59e-17
ENSG00000133121	4391.29	1.09175	0.125559	-8.69507	3.47e-18	7.64e-17
ENSG00000082781	12462.5	1.19437	0.137376	-8.69417	3.49e-18	7.69e-17
ENSG00000114529	243.003	-2.41108	0.27743	8.69077	3.6e-18	7.92e-17
ENSG00000133313	3763.28	-1.23864	0.14259	8.68673	3.73e-18	8.2e-17
ENSG00000113758	6721.78	-1.40141	0.161338	8.68617	3.75e-18	8.23e-17
ENSG00000160753	11654.1	0.97585	0.112366	-8.68458	3.8e-18	8.34e-17
ENSG00000153391	414.451	-1.82786	0.210525	8.6824	3.88e-18	8.49e-17
ENSG00000171940	40773.7	-0.978242	0.112715	8.67891	4e-18	8.75e-17
ENSG00000204271	1419.71	-1.30261	0.150216	8.67162	4.26e-18	9.31e-17
ENSG00000070540	1266.17	-1.35624	0.156409	8.6711	4.28e-18	9.35e-17
ENSG00000120594	1384.97	-1.75994	0.203032	8.66829	4.39e-18	9.57e-17
ENSG00000154240	155.714	3.55753	0.410418	-8.66806	4.4e-18	9.58e-17
ENSG00000158470	3343.81	1.19543	0.137974	-8.66416	4.55e-18	9.91e-17
ENSG00000176532	768.46	1.61506	0.186456	-8.6619	4.64e-18	1.01e-16
ENSG00000103485	5279.87	-1.45494	0.168075	8.65649	4.87e-18	1.06e-16
ENSG00000068079	1451.06	-1.50084	0.173398	8.65546	4.91e-18	1.07e-16
ENSG00000184009	212023	-1.3093	0.151362	8.65012	5.14e-18	1.12e-16
ENSG00000165359	1136.81	-1.39271	0.161039	8.64827	5.23e-18	1.13e-16
ENSG00000215068	454.943	-1.77518	0.205431	8.64127	5.56e-18	1.2e-16
ENSG00000240849	3689.06	-1.28238	0.148487	8.63631	5.81e-18	1.26e-16
ENSG00000245532	30113.3	-1.30159	0.150982	8.62085	6.65e-18	1.44e-16
ENSG00000176124	313.677	-2.04251	0.236981	8.6189	6.76e-18	1.46e-16
ENSG00000137807	5785.5	1.02903	0.119406	-8.61791	6.82e-18	1.47e-16
ENSG00000169583	6083.19	-1.42708	0.165947	8.59961	8e-18	1.72e-16
ENSG00000158158	7317.9	1.0794	0.125578	-8.59548	8.29e-18	1.78e-16
ENSG00000163975	800.141	1.9177	0.223308	-8.58768	8.87e-18	1.91e-16
ENSG00000259345	97.1838	-4.20805	0.491208	8.56674	1.06e-17	2.29e-16
ENSG00000110768	2959.22	-1.06648	0.124529	8.5641	1.09e-17	2.34e-16
ENSG00000105983	9593.63	0.970651	0.113439	-8.55662	1.16e-17	2.49e-16
ENSG00000108506	6012.41	-0.97878	0.114455	8.55164	1.21e-17	2.6e-16
ENSG00000128656	260.912	-2.39854	0.28086	8.53999	1.34e-17	2.87e-16
ENSG00000101901	2216.97	-1.38742	0.162805	8.52196	1.57e-17	3.35e-16
ENSG00000170638	2689.89	1.43609	0.168519	-8.52183	1.57e-17	3.35e-16
ENSG00000163281	260.892	-2.3399	0.274644	8.51973	1.6e-17	3.41e-16
ENSG00000104899	1271.81	1.39898	0.164319	-8.5138	1.68e-17	3.59e-16
ENSG00000095066	9158.63	1.00038	0.117538	-8.51112	1.72e-17	3.67e-16
ENSG00000128284	116.228	-6.9324	0.814814	8.50796	1.77e-17	3.77e-16
ENSG00000075461	18732.3	-1.37649	0.161891	8.50256	1.85e-17	3.94e-16
ENSG00000272079	593.326	-1.79236	0.210818	8.50194	1.86e-17	3.96e-16
ENSG00000198825	2161.78	1.18681	0.139793	-8.48979	2.07e-17	4.39e-16
ENSG00000231131	683.778	-1.52333	0.179511	8.48598	2.14e-17	4.53e-16
ENSG00000124767	14992.7	1.05668	0.124634	-8.47828	2.29e-17	4.84e-16
ENSG00000124486	11358.4	-0.942979	0.111283	8.47372	2.38e-17	5.03e-16
ENSG00000196405	3574.12	-1.55145	0.18311	8.47279	2.4e-17	5.06e-16
ENSG00000276547	454.077	-12.3473	1.45754	8.47133	2.43e-17	5.12e-16
ENSG00000198513	184.833	2.62603	0.310131	-8.46749	2.51e-17	5.29e-16
ENSG00000109099	2162.32	-1.60931	0.190073	8.46679	2.52e-17	5.32e-16
ENSG00000253649	110.484	6.37454	0.752917	-8.46645	2.53e-17	5.33e-16
ENSG00000072195	504.611	2.19126	0.259021	-8.45981	2.68e-17	5.63e-16
ENSG00000128789	4158.99	1.07164	0.126818	-8.45027	2.91e-17	6.11e-16
ENSG00000184634	4299.07	-1.15747	0.137031	8.44676	2.99e-17	6.29e-16
ENSG00000147408	286.204	-2.11677	0.250903	8.4366	3.27e-17	6.85e-16
ENSG00000167925	745.677	1.57266	0.186433	-8.43553	3.3e-17	6.91e-16
ENSG00000108106	4381.45	1.09807	0.130236	-8.43145	3.41e-17	7.15e-16
ENSG00000157212	3512.53	1.0562	0.125273	-8.43121	3.42e-17	7.15e-16
ENSG00000196943	2829.38	-1.20139	0.142504	8.43058	3.44e-17	7.19e-16
ENSG00000197774	4767.71	-1.08024	0.128221	8.42483	3.61e-17	7.54e-16
ENSG00000157303	289.466	2.19096	0.260079	-8.42421	3.63e-17	7.57e-16
ENSG00000155265	835.923	1.76731	0.20983	-8.42254	3.68e-17	7.68e-16
ENSG00000074800	89116.8	-0.95171	0.113029	8.42007	3.76e-17	7.83e-16
ENSG00000182220	6163.85	-0.954336	0.113345	8.41977	3.77e-17	7.84e-16
ENSG00000115919	10894.4	-1.26878	0.15072	8.41816	3.82e-17	7.95e-16
ENSG00000109107	1167.88	2.16902	0.257676	-8.41764	3.84e-17	7.97e-16
ENSG00000101751	1043.53	-12.1044	1.43899	8.41177	4.04e-17	8.37e-16
ENSG00000198853	749.532	-1.51622	0.18039	8.40522	4.27e-17	8.85e-16
ENSG00000130477	115.116	4.43897	0.528634	-8.39707	4.58e-17	9.47e-16
ENSG00000141646	1018.06	-12.0697	1.43786	8.39427	4.69e-17	9.69e-16
ENSG00000121210	2138.67	-1.09493	0.130482	8.39143	4.8e-17	9.92e-16
ENSG00000169851	422.831	-12.2434	1.46094	8.38053	5.27e-17	1.09e-15
ENSG00000188158	824.262	-1.8512	0.220963	8.37787	5.39e-17	1.11e-15
ENSG00000085982	3707.59	-1.06399	0.127014	8.37694	5.43e-17	1.12e-15
ENSG00000150347	4981.18	-1.16559	0.139145	8.37677	5.44e-17	1.12e-15
ENSG00000105388	1888.56	1.91302	0.228389	-8.37616	5.47e-17	1.12e-15
ENSG00000224984	201.022	-2.44161	0.291632	8.37222	5.65e-17	1.16e-15
ENSG00000267131	445.864	-1.74607	0.208555	8.37224	5.65e-17	1.16e-15
ENSG00000168811	100.263	4.28741	0.512293	-8.36906	5.81e-17	1.19e-15
ENSG00000152454	268.326	2.56021	0.306012	-8.36636	5.94e-17	1.22e-15
ENSG00000164465	708.212	-1.4429	0.172539	8.3627	6.13e-17	1.25e-15
ENSG00000077044	4406.85	-1.20177	0.143752	8.36	6.27e-17	1.28e-15
ENSG00000120833	836.413	-1.49311	0.178752	8.35299	6.66e-17	1.36e-15
ENSG00000115738	2707.25	-1.42838	0.171241	8.34139	7.34e-17	1.5e-15
ENSG00000240541	249.599	3.26992	0.392072	-8.3401	7.42e-17	1.51e-15
ENSG00000231431	90.1621	4.92215	0.590351	-8.33766	7.58e-17	1.54e-15
ENSG00000155363	8122.84	-1.0912	0.13088	8.33739	7.59e-17	1.55e-15
ENSG00000138311	90.4999	-4.18113	0.501568	8.33613	7.68e-17	1.56e-15
ENSG00000141404	150.832	3.06261	0.36739	-8.33613	7.68e-17	1.56e-15
ENSG00000152661	571.024	2.7384	0.32853	-8.33531	7.73e-17	1.57e-15
ENSG00000207422	221.172	-8.86331	1.06338	8.33506	7.75e-17	1.57e-15
ENSG00000135124	3268.42	1.32944	0.159513	-8.33439	7.79e-17	1.58e-15
ENSG00000178996	1716.32	1.16694	0.140036	-8.33315	7.87e-17	1.59e-15
ENSG00000187678	100.505	-4.57319	0.549005	8.32996	8.09e-17	1.64e-15
ENSG00000112208	544.359	1.58796	0.190668	-8.32842	8.19e-17	1.66e-15
ENSG00000108448	2480.89	-1.7383	0.208743	8.32747	8.26e-17	1.67e-15
ENSG00000001617	5134.99	1.02377	0.122978	-8.32482	8.45e-17	1.7e-15
ENSG00000154059	4262.67	1.37049	0.164698	-8.32127	8.7e-17	1.75e-15
ENSG00000169635	696.966	1.48455	0.178406	-8.32119	8.71e-17	1.75e-15
ENSG00000167107	2453.2	1.09987	0.132225	-8.31819	8.93e-17	1.8e-15
ENSG00000271850	94.8479	-4.33797	0.521888	8.31206	9.41e-17	1.89e-15
ENSG00000156509	146.412	3.99929	0.481297	-8.3094	9.62e-17	1.93e-15
ENSG00000100034	3071.05	1.0854	0.130627	-8.30911	9.64e-17	1.93e-15
ENSG00000163053	595.191	-1.59105	0.1915	8.30833	9.71e-17	1.95e-15
ENSG00000149927	1121.68	1.25209	0.150711	-8.30793	9.74e-17	1.95e-15
ENSG00000102934	257.021	-2.43882	0.293624	8.30593	9.9e-17	1.98e-15
ENSG00000109265	218.666	-2.37166	0.285773	8.29912	1.05e-16	2.1e-15
ENSG00000006625	2843.06	1.18453	0.142741	-8.29844	1.05e-16	2.11e-15
ENSG00000111276	6315.89	-0.940788	0.113405	8.29581	1.08e-16	2.15e-15
ENSG00000174498	777.538	-1.45701	0.175786	8.28851	1.15e-16	2.29e-15
ENSG00000100304	6059.44	1.14123	0.137721	-8.28652	1.17e-16	2.32e-15
ENSG00000287886	139.906	-3.27528	0.39564	8.27842	1.25e-16	2.48e-15
ENSG00000101596	6363.07	1.20461	0.145543	-8.27667	1.27e-16	2.52e-15
ENSG00000124222	14423	-0.954288	0.115299	8.27661	1.27e-16	2.52e-15
ENSG00000145431	453.973	2.11171	0.25521	-8.27439	1.29e-16	2.56e-15
ENSG00000122966	4260.94	1.04458	0.126332	-8.26856	1.36e-16	2.69e-15
ENSG00000140022	657.43	-1.866	0.225776	8.26482	1.4e-16	2.77e-15
ENSG00000160588	2513	-1.081	0.130843	8.26185	1.43e-16	2.84e-15
ENSG00000174749	770.858	-1.53645	0.186093	8.25633	1.5e-16	2.97e-15
ENSG00000141452	1576.17	1.21075	0.146657	-8.25567	1.51e-16	2.98e-15
ENSG00000114346	10814.1	1.16747	0.141424	-8.25512	1.52e-16	2.99e-15
ENSG00000205133	10536.7	1.12312	0.136102	-8.25209	1.56e-16	3.07e-15
ENSG00000073712	2910.85	-1.20955	0.146676	8.24642	1.63e-16	3.22e-15
ENSG00000178904	2954.6	-1.09731	0.133078	8.24561	1.64e-16	3.23e-15
ENSG00000109654	1158.6	2.06679	0.250696	-8.2442	1.66e-16	3.27e-15
ENSG00000124635	220.326	-2.45394	0.297737	8.24197	1.69e-16	3.33e-15
ENSG00000196352	5367.38	-1.16159	0.140944	8.2415	1.7e-16	3.34e-15
ENSG00000097096	2621.02	-1.08862	0.132189	8.2353	1.79e-16	3.51e-15
ENSG00000177465	501.78	-1.87841	0.228221	8.23064	1.86e-16	3.65e-15
ENSG00000211818	86.6579	4.7458	0.576657	-8.22985	1.87e-16	3.67e-15
ENSG00000178234	2682.72	1.09521	0.13309	-8.2291	1.89e-16	3.69e-15
ENSG00000141622	244.282	2.34804	0.285368	-8.22812	1.9e-16	3.72e-15
ENSG00000196437	431.034	2.84084	0.345299	-8.22718	1.92e-16	3.74e-15
ENSG00000130768	471.638	1.75712	0.213595	-8.22639	1.93e-16	3.76e-15
ENSG00000184164	1681.1	1.15861	0.140841	-8.22637	1.93e-16	3.76e-15
ENSG00000110492	16388.9	1.50481	0.182976	-8.22406	1.97e-16	3.83e-15
ENSG00000166845	360.08	-12.0119	1.46077	8.22301	1.98e-16	3.86e-15
ENSG00000235142	178.703	-3.84177	0.467251	8.22207	2e-16	3.89e-15
ENSG00000111206	8168.29	1.0005	0.121741	-8.2183	2.06e-16	4.01e-15
ENSG00000197603	359.651	-12.0101	1.4614	8.21824	2.07e-16	4.01e-15
ENSG00000141441	687.376	-1.58918	0.193436	8.21554	2.11e-16	4.1e-15
ENSG00000124507	2561.63	1.16047	0.141286	-8.21363	2.15e-16	4.16e-15
ENSG00000108846	4553.96	-1.68547	0.205337	8.20831	2.24e-16	4.34e-15
ENSG00000107147	137.031	3.11349	0.379319	-8.2081	2.25e-16	4.35e-15
ENSG00000120885	49371	1.2783	0.155795	-8.20502	2.31e-16	4.45e-15
ENSG00000164124	630.201	1.5479	0.188679	-8.20388	2.33e-16	4.49e-15
ENSG00000111678	1348.37	1.37533	0.167675	-8.20232	2.36e-16	4.55e-15
ENSG00000125868	26582.9	-0.862754	0.10524	8.19795	2.45e-16	4.71e-15
ENSG00000152217	123.698	-4.06954	0.496583	8.19508	2.5e-16	4.82e-15
ENSG00000172292	6250.19	1.17485	0.143364	-8.19488	2.51e-16	4.83e-15
ENSG00000121413	199.037	-8.71543	1.0636	8.19425	2.52e-16	4.85e-15
ENSG00000058453	1584.39	1.19662	0.146039	-8.1938	2.53e-16	4.86e-15
ENSG00000151917	237.84	-2.653	0.323789	8.1936	2.54e-16	4.86e-15
ENSG00000112144	3190.97	1.31101	0.160033	-8.19214	2.57e-16	4.92e-15
ENSG00000196155	1364.56	1.20272	0.14692	-8.1862	2.7e-16	5.16e-15
ENSG00000068323	3402.95	-1.22331	0.149474	8.1841	2.74e-16	5.25e-15
ENSG00000184557	2223.49	-1.7997	0.219954	8.18218	2.79e-16	5.33e-15
ENSG00000141756	7756.77	1.29913	0.158794	-8.18126	2.81e-16	5.37e-15
ENSG00000183307	110.143	3.60419	0.440803	-8.17641	2.92e-16	5.58e-15
ENSG00000119938	825.402	-11.7671	1.43924	8.17595	2.94e-16	5.6e-15
ENSG00000167566	2982.13	-1.29817	0.158883	8.17059	3.07e-16	5.85e-15
ENSG00000079102	193.28	3.40162	0.416376	-8.16957	3.09e-16	5.89e-15
ENSG00000084636	175.349	-2.91925	0.357393	8.16819	3.13e-16	5.95e-15
ENSG00000176890	1834.99	1.13826	0.139417	-8.16446	3.23e-16	6.14e-15
ENSG00000181433	117.509	6.18575	0.757654	-8.16435	3.23e-16	6.14e-15
ENSG00000171680	1772.58	1.2268	0.150267	-8.16414	3.24e-16	6.14e-15
ENSG00000188263	178.945	2.90715	0.356205	-8.16146	3.31e-16	6.27e-15
ENSG00000185278	2068.7	-1.37918	0.169047	8.15852	3.39e-16	6.42e-15
ENSG00000188917	2874.06	-1.0667	0.130757	8.15787	3.41e-16	6.45e-15
ENSG00000100526	1974.6	1.29215	0.158618	-8.14631	3.75e-16	7.09e-15
ENSG00000273760	80.3172	-5.20008	0.638935	8.13867	4e-16	7.55e-15
ENSG00000101004	2118.2	-1.0632	0.130747	8.13172	4.23e-16	7.99e-15
ENSG00000198677	5592.31	1.068	0.131376	-8.12933	4.32e-16	8.14e-15
ENSG00000184500	272.851	-2.23915	0.275471	8.12845	4.35e-16	8.19e-15
ENSG00000121060	10948.2	-0.925332	0.113991	8.11762	4.75e-16	8.95e-15
ENSG00000105655	4805.82	1.23745	0.152475	-8.11574	4.83e-16	9.08e-15
ENSG00000079134	855.138	-1.34707	0.166019	8.11391	4.9e-16	9.21e-15
ENSG00000184979	940.118	-1.30746	0.16123	8.10929	5.09e-16	9.56e-15
ENSG00000168062	135.953	-3.30373	0.407703	8.10328	5.35e-16	1e-14
ENSG00000047249	4191.74	-1.06427	0.131344	8.10292	5.37e-16	1.01e-14
ENSG00000167165	280.4	-2.31025	0.285132	8.1024	5.39e-16	1.01e-14
ENSG00000085871	1278.81	1.24201	0.153295	-8.10211	5.4e-16	1.01e-14
ENSG00000138413	7487.85	0.920366	0.113781	-8.08889	6.02e-16	1.13e-14
ENSG00000170837	682.204	-1.69382	0.209432	8.08771	6.08e-16	1.14e-14
ENSG00000118689	3879.82	-1.18364	0.146491	8.07996	6.48e-16	1.21e-14
ENSG00000128342	1873.62	1.53953	0.190542	-8.0797	6.49e-16	1.21e-14
ENSG00000105339	501.939	-1.65338	0.204648	8.07912	6.52e-16	1.22e-14
ENSG00000123983	16240.3	-0.893509	0.110621	8.07718	6.63e-16	1.23e-14
ENSG00000173599	3094.92	-1.20289	0.148978	8.07429	6.79e-16	1.26e-14
ENSG00000175928	353.295	3.08004	0.381992	-8.06312	7.44e-16	1.38e-14
ENSG00000123119	622.06	-5.06597	0.628411	8.06155	7.53e-16	1.4e-14
ENSG00000124209	8732.85	-0.986296	0.12235	8.06128	7.55e-16	1.4e-14
ENSG00000150907	524.629	-1.55903	0.193415	8.06054	7.6e-16	1.41e-14
ENSG00000083454	96.2725	3.84328	0.476907	-8.05876	7.71e-16	1.43e-14
ENSG00000101624	927.013	1.39849	0.173553	-8.05798	7.76e-16	1.44e-14
ENSG00000117650	1697.47	1.1396	0.141463	-8.05585	7.89e-16	1.46e-14
ENSG00000089327	1741.62	3.91184	0.485609	-8.05553	7.91e-16	1.46e-14
ENSG00000149177	4657.35	-1.08505	0.134706	8.05495	7.95e-16	1.47e-14
ENSG00000265808	8768.77	-0.975097	0.121135	8.04965	8.3e-16	1.53e-14
ENSG00000100412	4795.7	0.935971	0.116289	-8.04868	8.37e-16	1.54e-14
ENSG00000128641	40565.5	-1.32197	0.164259	8.04808	8.41e-16	1.55e-14
ENSG00000197299	1626.45	1.22772	0.152601	-8.04528	8.6e-16	1.58e-14
ENSG00000222612	148.328	-2.96051	0.368057	8.0436	8.72e-16	1.6e-14
ENSG00000139055	148.691	-3.58174	0.445314	8.04318	8.75e-16	1.61e-14
ENSG00000159111	4554.8	-1.1037	0.137258	8.04103	8.91e-16	1.64e-14
ENSG00000184381	1132.35	1.20588	0.15009	-8.03438	9.41e-16	1.73e-14
ENSG00000164823	6314.95	-0.972166	0.121022	8.03294	9.52e-16	1.74e-14
ENSG00000196074	1791.17	-1.90502	0.237171	8.03224	9.57e-16	1.75e-14
ENSG00000165449	255.753	-2.27166	0.282847	8.0314	9.64e-16	1.76e-14
ENSG00000179148	146.417	-2.9941	0.372868	8.02992	9.75e-16	1.78e-14
ENSG00000175390	9486.59	0.976928	0.121713	-8.02652	1e-15	1.83e-14
ENSG00000158856	1784.85	1.35983	0.169495	-8.02283	1.03e-15	1.89e-14
ENSG00000100151	1698.62	1.137	0.141781	-8.0194	1.06e-15	1.94e-14
ENSG00000188313	4380.43	-0.931373	0.116241	8.01241	1.12e-15	2.05e-14
ENSG00000158089	1019.16	1.25394	0.156555	-8.00958	1.15e-15	2.1e-14
ENSG00000117859	10682.3	-0.890764	0.111301	8.00322	1.21e-15	2.2e-14
ENSG00000138180	4955.18	1.17906	0.14735	-8.00176	1.23e-15	2.23e-14
ENSG00000095739	31482.8	1.3024	0.162806	-7.99971	1.25e-15	2.26e-14
ENSG00000215252	822.844	-1.48724	0.186258	7.98487	1.41e-15	2.55e-14
ENSG00000102226	5853.25	-1.00348	0.125699	7.98316	1.43e-15	2.59e-14
ENSG00000277758	296.813	2.01217	0.252172	-7.97938	1.47e-15	2.66e-14
ENSG00000274070	1336.46	-1.26944	0.159119	7.97793	1.49e-15	2.69e-14
ENSG00000144677	2388.09	1.20795	0.151456	-7.9756	1.52e-15	2.74e-14
ENSG00000198089	2768.16	1.0419	0.130646	-7.97498	1.52e-15	2.75e-14
ENSG00000116991	1588.15	-1.17323	0.147133	7.97393	1.54e-15	2.78e-14
ENSG00000106100	451.907	1.6188	0.203151	-7.96846	1.61e-15	2.9e-14
ENSG00000131981	9958.46	-1.07628	0.135132	7.96471	1.66e-15	2.99e-14
ENSG00000196730	99.8941	4.2012	0.52755	-7.96361	1.67e-15	3.01e-14
ENSG00000170545	1118.93	1.29516	0.162693	-7.96079	1.71e-15	3.08e-14
ENSG00000225489	574.876	1.76322	0.22158	-7.95749	1.76e-15	3.16e-14
ENSG00000064393	5355.26	1.24332	0.156323	-7.95351	1.81e-15	3.26e-14
ENSG00000136104	744.016	-1.38805	0.174647	7.94771	1.9e-15	3.41e-14
ENSG00000107372	5975.28	-0.93329	0.117448	7.9464	1.92e-15	3.44e-14
ENSG00000118762	1337.48	-1.17353	0.147796	7.94015	2.02e-15	3.62e-14
ENSG00000176244	1729.18	1.32716	0.167181	-7.93851	2.05e-15	3.66e-14
ENSG00000274928	227.765	-3.11047	0.39182	7.93851	2.05e-15	3.66e-14
ENSG00000187325	2452.8	-1.10296	0.139029	7.93336	2.13e-15	3.81e-14
ENSG00000168143	5325.55	-1.19757	0.151103	7.92555	2.27e-15	4.06e-14
ENSG00000094755	2074.46	1.9011	0.240014	-7.92079	2.36e-15	4.21e-14
ENSG00000125968	1778.93	-3.75928	0.474656	7.92002	2.37e-15	4.24e-14
ENSG00000139629	8125.37	-1.03035	0.130145	7.9169	2.44e-15	4.34e-14
ENSG00000113396	344.385	2.11641	0.267405	-7.91464	2.48e-15	4.42e-14
ENSG00000143149	3967.11	1.01221	0.127903	-7.91385	2.5e-15	4.44e-14
ENSG00000130589	11575.3	-1.47255	0.186099	7.91271	2.52e-15	4.48e-14
ENSG00000234332	332.468	-1.86812	0.236178	7.90982	2.58e-15	4.58e-14
ENSG00000269954	306.162	11.6361	1.47146	-7.90789	2.62e-15	4.65e-14
ENSG00000175874	74.6644	-5.09147	0.643862	7.90771	2.62e-15	4.65e-14
ENSG00000155792	438.665	-1.70931	0.216164	7.90744	2.63e-15	4.66e-14
ENSG00000132434	1268.9	-1.15368	0.145942	7.90502	2.68e-15	4.74e-14
ENSG00000026508	3514.32	3.33601	0.422096	-7.90344	2.71e-15	4.8e-14
ENSG00000168679	338.533	2.21081	0.279742	-7.90303	2.72e-15	4.81e-14
ENSG00000115616	3854.97	1.01332	0.128305	-7.89776	2.84e-15	5.02e-14
ENSG00000182858	1111.66	1.28677	0.162954	-7.89655	2.87e-15	5.06e-14
ENSG00000141428	409.066	-1.65784	0.210085	7.89131	2.99e-15	5.27e-14
ENSG00000236449	224.938	2.20352	0.279501	-7.88376	3.18e-15	5.6e-14
ENSG00000142327	2663.83	-1.35428	0.171785	7.88358	3.18e-15	5.6e-14
ENSG00000196507	1949.71	-1.03654	0.131507	7.88204	3.22e-15	5.67e-14
ENSG00000106571	808.476	-2.15367	0.273276	7.88093	3.25e-15	5.71e-14
ENSG00000137338	376.23	1.85931	0.236011	-7.87807	3.32e-15	5.84e-14
ENSG00000122085	1529.25	-1.17416	0.149064	7.87692	3.36e-15	5.89e-14
ENSG00000123485	4590.15	-1.01456	0.128809	7.87644	3.37e-15	5.91e-14
ENSG00000145936	96.8784	4.21501	0.535194	-7.87567	3.39e-15	5.94e-14
ENSG00000182247	737.276	1.81714	0.230908	-7.86954	3.56e-15	6.23e-14
ENSG00000132470	22405.2	-1.26442	0.160761	7.86521	3.68e-15	6.45e-14
ENSG00000163584	3488.25	-1.0021	0.127426	7.86417	3.72e-15	6.5e-14
ENSG00000117016	569.111	1.56194	0.198623	-7.86381	3.73e-15	6.51e-14
ENSG00000131323	2031.81	-1.43961	0.183087	7.863	3.75e-15	6.55e-14
ENSG00000135333	268.377	-11.5871	1.47378	7.86216	3.78e-15	6.59e-14
ENSG00000174442	2740.6	1.2725	0.161876	-7.86093	3.81e-15	6.65e-14
ENSG00000124224	1867.28	-1.31359	0.167196	7.85661	3.95e-15	6.87e-14
ENSG00000251002	233.808	2.40288	0.305932	-7.85431	4.02e-15	7e-14
ENSG00000109854	2230.6	-1.23535	0.157301	7.85339	4.05e-15	7.04e-14
ENSG00000166510	253.349	-11.5052	1.46512	7.85277	4.07e-15	7.07e-14
ENSG00000197563	2394.89	1.16921	0.148946	-7.84993	4.16e-15	7.23e-14
ENSG00000135046	339.218	-2.64335	0.336782	7.84885	4.2e-15	7.28e-14
ENSG00000071575	285.456	-2.43166	0.309851	7.84783	4.23e-15	7.34e-14
ENSG00000100225	6914.54	0.937106	0.11945	-7.8452	4.32e-15	7.49e-14
ENSG00000203865	778.696	-1.38217	0.176272	7.84114	4.46e-15	7.73e-14
ENSG00000152642	7760.05	1.11285	0.141948	-7.83983	4.51e-15	7.8e-14
ENSG00000136144	761.26	-1.42529	0.181843	7.838	4.58e-15	7.91e-14
ENSG00000115525	309.296	-1.87161	0.238791	7.83787	4.58e-15	7.91e-14
ENSG00000128311	3369.24	1.05572	0.134706	-7.83723	4.61e-15	7.95e-14
ENSG00000146409	590.957	1.50739	0.192441	-7.83299	4.76e-15	8.21e-14
ENSG00000089177	2093.88	-1.05517	0.134757	7.83015	4.87e-15	8.39e-14
ENSG00000110721	1442.1	-1.10205	0.14076	7.82928	4.91e-15	8.45e-14
ENSG00000162923	9923.38	-0.855348	0.109275	7.82747	4.98e-15	8.56e-14
ENSG00000197619	618.469	2.39707	0.306398	-7.8234	5.14e-15	8.84e-14
ENSG00000188343	356.369	-1.74678	0.223296	7.82268	5.17e-15	8.88e-14
ENSG00000127152	618.752	1.69178	0.21629	-7.82183	5.21e-15	8.93e-14
ENSG00000117013	149.444	2.82968	0.361893	-7.81912	5.32e-15	9.12e-14
ENSG00000156011	2642.06	-1.03011	0.131848	7.81284	5.59e-15	9.58e-14
ENSG00000182827	4398.49	-0.9289	0.118975	7.80749	5.83e-15	9.99e-14
ENSG00000167513	5667.35	1.08794	0.139374	-7.80591	5.91e-15	1.01e-13
ENSG00000198833	3800.95	-1.01583	0.130163	7.80429	5.98e-15	1.02e-13
ENSG00000183091	501.613	2.60149	0.333467	-7.80132	6.13e-15	1.05e-13
ENSG00000100099	2769.12	0.963684	0.123531	-7.80113	6.14e-15	1.05e-13
ENSG00000122641	112.922	-3.50214	0.448951	7.8007	6.16e-15	1.05e-13
ENSG00000182175	122.604	3.12747	0.400967	-7.79983	6.2e-15	1.06e-13
ENSG00000126945	6973.56	-0.957437	0.122755	7.79956	6.21e-15	1.06e-13
ENSG00000047644	13155.1	-1.09407	0.140279	7.79928	6.23e-15	1.06e-13
ENSG00000213462	1543.54	-1.09763	0.14076	7.79788	6.3e-15	1.07e-13
ENSG00000095627	571.705	-11.2371	1.44132	7.79639	6.37e-15	1.08e-13
ENSG00000151715	1219.33	-1.80064	0.231016	7.79445	6.47e-15	1.1e-13
ENSG00000114107	1525.09	1.26843	0.162751	-7.79365	6.51e-15	1.1e-13
ENSG00000167703	282.901	3.12223	0.400607	-7.79375	6.51e-15	1.1e-13
ENSG00000127585	3065.47	-1.22148	0.156758	7.79214	6.59e-15	1.12e-13
ENSG00000129657	4315.85	-1.00388	0.128838	7.79179	6.61e-15	1.12e-13
ENSG00000241635	119.395	-3.24762	0.416814	7.79153	6.62e-15	1.12e-13
ENSG00000288722	712.455	-1.36778	0.175586	7.7898	6.71e-15	1.13e-13
ENSG00000105255	215.236	-2.38352	0.306007	7.78908	6.75e-15	1.14e-13
ENSG00000272512	406.18	1.80399	0.231646	-7.78769	6.82e-15	1.15e-13
ENSG00000153563	212.104	2.2212	0.285279	-7.78607	6.91e-15	1.17e-13
ENSG00000151553	2757.36	-0.993606	0.127631	7.78497	6.97e-15	1.17e-13
ENSG00000171634	21226.4	-0.850591	0.109274	7.78403	7.03e-15	1.18e-13
ENSG00000116977	3338.41	-0.966159	0.124135	7.78314	7.07e-15	1.19e-13
ENSG00000105707	167.939	-2.5928	0.333138	7.78297	7.08e-15	1.19e-13
ENSG00000198740	2588.5	-0.992211	0.127542	7.77951	7.28e-15	1.22e-13
ENSG00000071553	10788.7	-0.853234	0.109684	7.77899	7.31e-15	1.23e-13
ENSG00000196126	1636.21	1.91076	0.245668	-7.77781	7.38e-15	1.24e-13
ENSG00000104427	376.645	-1.75354	0.225495	7.77643	7.46e-15	1.25e-13
ENSG00000125863	1021.36	-1.2039	0.154836	7.77533	7.53e-15	1.26e-13
ENSG00000187653	237.978	-3.03235	0.390323	7.76882	7.92e-15	1.33e-13
ENSG00000115685	3505.8	-0.962945	0.124175	7.75476	8.85e-15	1.48e-13
ENSG00000131149	40624.3	0.864493	0.111513	-7.75241	9.02e-15	1.51e-13
ENSG00000085185	1808.94	1.17362	0.151416	-7.75099	9.12e-15	1.52e-13
ENSG00000281501	155.081	-2.57509	0.332288	7.74958	9.22e-15	1.54e-13
ENSG00000128833	19217.9	0.88731	0.114524	-7.74781	9.35e-15	1.56e-13
ENSG00000100425	3670.99	0.98247	0.12683	-7.74635	9.46e-15	1.58e-13
ENSG00000156049	108.849	-3.24513	0.419145	7.74227	9.77e-15	1.63e-13
ENSG00000100246	1288.76	1.2532	0.161918	-7.73972	9.96e-15	1.66e-13
ENSG00000106366	539.945	-11.1537	1.44169	7.73652	1.02e-14	1.7e-13
ENSG00000155324	1343.68	-1.10243	0.142535	7.73441	1.04e-14	1.72e-13
ENSG00000166562	1466.9	1.23195	0.159371	-7.73004	1.08e-14	1.78e-13
ENSG00000233251	99.0457	-7.11948	0.921071	7.72956	1.08e-14	1.79e-13
ENSG00000156925	88.3815	-4.22225	0.546278	7.72913	1.08e-14	1.79e-13
ENSG00000141385	5736.39	0.89093	0.115277	-7.7286	1.09e-14	1.8e-13
ENSG00000132842	6352.76	0.904315	0.117132	-7.72048	1.16e-14	1.92e-13
ENSG00000169871	10652.4	-0.967846	0.125441	7.71556	1.2e-14	1.99e-13
ENSG00000272398	96843.4	-1.33707	0.173365	7.71241	1.23e-14	2.04e-13
ENSG00000159202	14248.4	-0.895916	0.116195	7.71042	1.25e-14	2.07e-13
ENSG00000069667	359.842	2.81318	0.364976	-7.70784	1.28e-14	2.11e-13
ENSG00000135916	2307.45	1.13842	0.147695	-7.70789	1.28e-14	2.11e-13
ENSG00000101935	2134.16	-1.30229	0.169039	7.70412	1.32e-14	2.17e-13
ENSG00000100258	3401.69	1.28454	0.166758	-7.70305	1.33e-14	2.19e-13
ENSG00000117595	2894.91	1.01942	0.1324	-7.69956	1.37e-14	2.25e-13
ENSG00000168159	6744.82	-1.03929	0.135017	7.69747	1.39e-14	2.28e-13
ENSG00000265972	21108.4	0.873167	0.113443	-7.69697	1.39e-14	2.29e-13
ENSG00000204947	1194.16	1.20944	0.157217	-7.6928	1.44e-14	2.36e-13
ENSG00000062822	3494.53	1.10531	0.143717	-7.69087	1.46e-14	2.4e-13
ENSG00000233223	651.607	1.76353	0.229321	-7.6902	1.47e-14	2.41e-13
ENSG00000183421	1180.9	1.67562	0.2179	-7.68985	1.47e-14	2.41e-13
ENSG00000206530	880.766	-1.46981	0.191219	7.68649	1.51e-14	2.47e-13
ENSG00000112164	91.2836	6.41337	0.834385	-7.68634	1.51e-14	2.48e-13
ENSG00000186951	1648.59	1.07021	0.139274	-7.68418	1.54e-14	2.52e-13
ENSG00000166426	75.1302	-5.46476	0.711184	7.68404	1.54e-14	2.52e-13
ENSG00000141682	315.438	1.8364	0.239008	-7.68344	1.55e-14	2.53e-13
ENSG00000099617	174.354	2.54686	0.331485	-7.6832	1.55e-14	2.53e-13
ENSG00000051009	1956.98	1.02643	0.133599	-7.68289	1.56e-14	2.53e-13
ENSG00000006327	8642.02	-1.2426	0.161752	7.68211	1.56e-14	2.54e-13
ENSG00000159217	89.5542	-3.58761	0.467003	7.68219	1.56e-14	2.54e-13
ENSG00000139668	556.997	-1.77345	0.230886	7.68104	1.58e-14	2.56e-13
ENSG00000134444	3022.6	1.04682	0.136501	-7.66896	1.73e-14	2.82e-13
ENSG00000138111	398.608	1.84868	0.241179	-7.66518	1.79e-14	2.9e-13
ENSG00000214826	1051.09	1.20469	0.157179	-7.66446	1.8e-14	2.91e-13
ENSG00000116017	1624.5	-1.16514	0.152023	7.66427	1.8e-14	2.91e-13
ENSG00000075643	212.906	-11.2539	1.46901	7.66088	1.85e-14	2.99e-13
ENSG00000155158	502.654	-1.98369	0.25895	7.6605	1.85e-14	3e-13
ENSG00000165512	526.818	2.13427	0.278863	-7.65347	1.96e-14	3.16e-13
ENSG00000094975	4338.4	-1.081	0.141338	7.64836	2.04e-14	3.29e-13
ENSG00000160948	7366.58	-0.974214	0.127461	7.64323	2.12e-14	3.42e-13
ENSG00000163882	4226.63	0.951853	0.124539	-7.64302	2.12e-14	3.42e-13
ENSG00000159461	4312.69	0.8872	0.11609	-7.64234	2.13e-14	3.44e-13
ENSG00000111077	1624.22	1.29083	0.168908	-7.64222	2.14e-14	3.44e-13
ENSG00000138771	2381.26	-1.11084	0.145403	7.6397	2.18e-14	3.5e-13
ENSG00000119669	15716.1	1.0425	0.136472	-7.63896	2.19e-14	3.52e-13
ENSG00000167555	77.5924	-4.38438	0.575075	7.62401	2.46e-14	3.95e-13
ENSG00000123908	11877.8	-0.846195	0.11102	7.62198	2.5e-14	4.01e-13
ENSG00000115216	14895.9	-0.972762	0.127664	7.61973	2.54e-14	4.08e-13
ENSG00000130827	7167.53	-0.920032	0.120746	7.61957	2.55e-14	4.08e-13
ENSG00000143079	3015.89	-1.00097	0.13138	7.61892	2.56e-14	4.1e-13
ENSG00000064961	9156.29	0.920863	0.120977	-7.61187	2.7e-14	4.33e-13
ENSG00000130985	28071.2	-1.02404	0.134644	7.60553	2.84e-14	4.54e-13
ENSG00000223891	477.96	1.62499	0.213673	-7.605	2.85e-14	4.56e-13
ENSG00000242193	273.767	2.18246	0.287271	-7.59724	3.03e-14	4.83e-13
ENSG00000145592	22138.3	-0.980484	0.129144	7.5922	3.15e-14	5.02e-13
ENSG00000153823	135.502	-8.15828	1.07464	7.59167	3.16e-14	5.04e-13
ENSG00000072415	4359.18	1.0292	0.135579	-7.59116	3.17e-14	5.05e-13
ENSG00000120093	73.9255	5.54262	0.730132	-7.59126	3.17e-14	5.05e-13
ENSG00000076248	8419.57	0.976993	0.128758	-7.58783	3.25e-14	5.18e-13
ENSG00000160703	1213.21	1.20822	0.159375	-7.58101	3.43e-14	5.46e-13
ENSG00000198087	7004.17	1.06103	0.140008	-7.57832	3.5e-14	5.57e-13
ENSG00000111554	1071.8	1.18913	0.15692	-7.57794	3.51e-14	5.58e-13
ENSG00000134049	1650.07	1.47512	0.194693	-7.57666	3.55e-14	5.63e-13
ENSG00000283403	234.487	11.2523	1.48531	-7.57574	3.57e-14	5.67e-13
ENSG00000072042	4632.52	1.00282	0.132383	-7.57509	3.59e-14	5.69e-13
ENSG00000100968	858.88	1.5054	0.198756	-7.57413	3.62e-14	5.73e-13
ENSG00000137745	135.362	-8.15645	1.07694	7.5737	3.63e-14	5.74e-13
ENSG00000196776	16964.4	-1.03953	0.137357	7.56812	3.79e-14	5.99e-13
ENSG00000134504	1534.57	1.21921	0.161176	-7.56445	3.9e-14	6.16e-13
ENSG00000108387	143.186	2.94943	0.390174	-7.55927	4.05e-14	6.4e-13
ENSG00000225697	2053.44	1.05243	0.139264	-7.55708	4.12e-14	6.51e-13
ENSG00000108821	1938.46	-1.3146	0.174073	7.55201	4.29e-14	6.76e-13
ENSG00000058063	5026.65	1.0468	0.138647	-7.5501	4.35e-14	6.86e-13
ENSG00000114993	2343.05	1.0896	0.144349	-7.54835	4.41e-14	6.94e-13
ENSG00000163993	1924.34	1.73285	0.22965	-7.5456	4.5e-14	7.08e-13
ENSG00000188107	89.5087	-6.96351	0.92286	7.54558	4.5e-14	7.08e-13
ENSG00000235123	27846.3	0.834449	0.110594	-7.54519	4.52e-14	7.1e-13
ENSG00000135596	1470.88	-1.43238	0.189979	7.53967	4.71e-14	7.4e-13
ENSG00000117298	6881.82	1.14858	0.152347	-7.53927	4.73e-14	7.41e-13
ENSG00000163634	11260.2	-0.876518	0.116261	7.53924	4.73e-14	7.41e-13
ENSG00000177595	1660.3	1.06661	0.1415	-7.5379	4.78e-14	7.49e-13
ENSG00000034677	5276.24	-0.914112	0.121277	7.53738	4.79e-14	7.51e-13
ENSG00000136997	8519.6	1.15531	0.153307	-7.53593	4.85e-14	7.59e-13
ENSG00000187601	485.754	-1.54961	0.205661	7.53477	4.89e-14	7.65e-13
ENSG00000006062	839.988	-1.49583	0.198547	7.53388	4.93e-14	7.7e-13
ENSG00000081052	190.46	2.69952	0.358391	-7.53234	4.98e-14	7.78e-13
ENSG00000185761	647.72	1.43891	0.191053	-7.53148	5.02e-14	7.83e-13
ENSG00000134317	2592.86	0.995721	0.132245	-7.52938	5.1e-14	7.95e-13
ENSG00000111885	1578.18	1.68988	0.224693	-7.52084	5.44e-14	8.48e-13
ENSG00000249421	273.481	1.90146	0.252856	-7.51991	5.48e-14	8.54e-13
ENSG00000152926	2722.01	-1.20421	0.160148	7.51936	5.5e-14	8.57e-13
ENSG00000143776	4134.91	-0.895018	0.11905	7.51798	5.56e-14	8.65e-13
ENSG00000054654	14122.8	0.906789	0.120753	-7.50946	5.94e-14	9.23e-13
ENSG00000071282	4223.69	1.32677	0.176713	-7.50806	6e-14	9.32e-13
ENSG00000104047	3111.89	1.48054	0.197206	-7.50759	6.02e-14	9.35e-13
ENSG00000049130	3290.13	-1.52775	0.203689	7.50041	6.36e-14	9.87e-13
ENSG00000141376	40104.3	-1.17539	0.156767	7.49771	6.49e-14	1.01e-12
ENSG00000218014	841.941	1.35489	0.180758	-7.49559	6.6e-14	1.02e-12
ENSG00000198034	45755.7	-0.794101	0.105984	7.49263	6.75e-14	1.04e-12
ENSG00000081277	1292.99	-1.10742	0.14791	7.4871	7.04e-14	1.09e-12
ENSG00000130724	2432.88	-1.06361	0.142087	7.48558	7.12e-14	1.1e-12
ENSG00000143320	11669.1	-0.985024	0.131666	7.48126	7.36e-14	1.14e-12
ENSG00000204682	203.702	-2.32443	0.310944	7.47539	7.7e-14	1.19e-12
ENSG00000111602	8862.27	0.845775	0.113185	-7.47247	7.87e-14	1.21e-12
ENSG00000106348	13098.7	1.0841	0.145174	-7.46755	8.17e-14	1.26e-12
ENSG00000171444	531.393	-1.5842	0.212158	7.46706	8.2e-14	1.26e-12
ENSG00000162882	70.9876	5.23857	0.701595	-7.46667	8.23e-14	1.27e-12
ENSG00000148848	89.2011	4.52014	0.605393	-7.46645	8.24e-14	1.27e-12
ENSG00000090020	4346.05	-1.29868	0.173969	7.46499	8.33e-14	1.28e-12
ENSG00000236117	135.489	8.0103	1.0733	-7.46323	8.44e-14	1.3e-12
ENSG00000160360	1888.88	1.0445	0.13996	-7.46284	8.47e-14	1.3e-12
ENSG00000179403	3181.41	1.29348	0.173345	-7.46187	8.53e-14	1.31e-12
ENSG00000163558	9056.21	1.04992	0.140712	-7.46153	8.55e-14	1.31e-12
ENSG00000108468	11644.2	-0.815505	0.109297	7.46136	8.56e-14	1.31e-12
ENSG00000136826	3283.08	-1.15656	0.155083	7.45771	8.8e-14	1.35e-12
ENSG00000132294	9635.49	-0.820286	0.110067	7.4526	9.15e-14	1.4e-12
ENSG00000125820	70.35	4.70822	0.632056	-7.44906	9.4e-14	1.44e-12
ENSG00000187720	2191.5	-3.27939	0.440319	7.44775	9.49e-14	1.45e-12
ENSG00000165995	98.8765	3.57513	0.480077	-7.44698	9.55e-14	1.46e-12
ENSG00000102034	5062.95	-1.15232	0.154839	7.44203	9.92e-14	1.51e-12
ENSG00000203814	552.813	-1.92456	0.258654	7.44067	1e-13	1.53e-12
ENSG00000108578	796.458	-1.25708	0.169185	7.43025	1.08e-13	1.65e-12
ENSG00000136944	3198.97	-1.02264	0.137634	7.43012	1.08e-13	1.65e-12
ENSG00000083097	1011.81	-1.14932	0.154717	7.42855	1.1e-13	1.67e-12
ENSG00000082212	402.423	-10.7301	1.44449	7.42833	1.1e-13	1.67e-12
ENSG00000099949	1134.79	1.52778	0.205772	-7.42461	1.13e-13	1.72e-12
ENSG00000117632	8955.08	0.989453	0.13332	-7.42164	1.16e-13	1.76e-12
ENSG00000158486	109.265	3.19191	0.430098	-7.42135	1.16e-13	1.76e-12
ENSG00000162039	80.7889	3.92182	0.528747	-7.41719	1.2e-13	1.81e-12
ENSG00000115970	4845.86	-0.955077	0.128768	7.41702	1.2e-13	1.81e-12
ENSG00000165949	171.805	-10.9458	1.47613	7.41519	1.21e-13	1.84e-12
ENSG00000095015	2964.97	-0.989419	0.133442	7.4146	1.22e-13	1.84e-12
ENSG00000134440	9944.23	0.868078	0.117077	-7.4146	1.22e-13	1.84e-12
ENSG00000188636	4012.71	0.971197	0.131001	-7.41365	1.23e-13	1.86e-12
ENSG00000127084	3824.1	1.35633	0.183007	-7.41137	1.25e-13	1.89e-12
ENSG00000167191	245.216	2.29242	0.309473	-7.40748	1.29e-13	1.94e-12
ENSG00000106615	4656.5	0.917293	0.123859	-7.40597	1.3e-13	1.96e-12
ENSG00000198742	2903.78	-0.981036	0.132504	7.40381	1.32e-13	1.99e-12
ENSG00000275713	337.308	-1.8307	0.247356	7.40105	1.35e-13	2.03e-12
ENSG00000169057	4346.71	-0.869699	0.117561	7.39788	1.38e-13	2.08e-12
ENSG00000084093	5548.82	-0.888322	0.1201	7.3965	1.4e-13	2.1e-12
ENSG00000074621	2485.75	0.978491	0.13236	-7.39267	1.44e-13	2.16e-12
ENSG00000088726	302.841	1.86183	0.251938	-7.39005	1.47e-13	2.2e-12
ENSG00000143797	2283.78	-1.08302	0.146594	7.38792	1.49e-13	2.24e-12
ENSG00000197121	1441.03	1.51134	0.204651	-7.38498	1.52e-13	2.29e-12
ENSG00000165905	659.412	2.0338	0.275513	-7.38186	1.56e-13	2.34e-12
ENSG00000100083	4217.32	0.904268	0.122607	-7.37535	1.64e-13	2.45e-12
ENSG00000005059	967.336	-1.18061	0.160099	7.37424	1.65e-13	2.47e-12
ENSG00000121152	3468.87	0.961039	0.13033	-7.37388	1.66e-13	2.48e-12
ENSG00000213906	235.042	-2.16682	0.293895	7.37276	1.67e-13	2.5e-12
ENSG00000196419	24815	0.786762	0.106714	-7.37265	1.67e-13	2.5e-12
ENSG00000100129	9950.54	0.828148	0.112334	-7.37222	1.68e-13	2.5e-12
ENSG00000100154	518.877	1.44763	0.196379	-7.37162	1.69e-13	2.51e-12
ENSG00000103089	1276.69	1.36764	0.185652	-7.3667	1.75e-13	2.61e-12
ENSG00000119888	14245.8	-0.929931	0.126269	7.36471	1.78e-13	2.64e-12
ENSG00000158006	1115.47	1.15292	0.156639	-7.36038	1.83e-13	2.73e-12
ENSG00000132359	4425.41	0.930538	0.126429	-7.36014	1.84e-13	2.73e-12
ENSG00000198478	954.694	1.49894	0.203679	-7.3593	1.85e-13	2.75e-12
ENSG00000166387	1784.49	1.06855	0.145268	-7.35569	1.9e-13	2.82e-12
ENSG00000112319	380.222	-10.6483	1.44773	7.35516	1.91e-13	2.83e-12
ENSG00000141504	1144.56	1.12634	0.153168	-7.3536	1.93e-13	2.86e-12
ENSG00000102401	3733.86	-1.25182	0.170255	7.35263	1.94e-13	2.88e-12
ENSG00000267795	759.833	1.43819	0.195656	-7.35059	1.97e-13	2.92e-12
ENSG00000107104	1020.5	-1.21197	0.164991	7.34567	2.05e-13	3.03e-12
ENSG00000159176	24608.5	-1.20599	0.164296	7.34033	2.13e-13	3.15e-12
ENSG00000225886	84.9213	-6.88535	0.938481	7.33669	2.19e-13	3.24e-12
ENSG00000163683	11096.1	-0.82666	0.112695	7.33538	2.21e-13	3.27e-12
ENSG00000152128	87.8376	4.83637	0.659568	-7.33263	2.26e-13	3.33e-12
ENSG00000162552	155.684	2.80032	0.381986	-7.33096	2.29e-13	3.37e-12
ENSG00000092295	271.809	-2.09947	0.286458	7.32906	2.32e-13	3.42e-12
ENSG00000147133	4265.27	-0.925602	0.126378	7.32407	2.41e-13	3.54e-12
ENSG00000146757	366.138	-10.5933	1.44666	7.3226	2.43e-13	3.58e-12
ENSG00000276180	1013	-1.22198	0.1669	7.32165	2.45e-13	3.6e-12
ENSG00000141574	746.13	1.83162	0.250282	-7.31824	2.51e-13	3.69e-12
ENSG00000162409	160.428	3.63326	0.496641	-7.31568	2.56e-13	3.76e-12
ENSG00000134324	2454.22	-1.06161	0.145144	7.31421	2.59e-13	3.8e-12
ENSG00000127328	3217.39	1.08241	0.148022	-7.31247	2.62e-13	3.85e-12
ENSG00000149346	1142.68	-1.17966	0.161322	7.31246	2.62e-13	3.85e-12
ENSG00000271943	405.187	-1.63462	0.223571	7.31141	2.64e-13	3.87e-12
ENSG00000172331	730.805	1.36267	0.186388	-7.31096	2.65e-13	3.88e-12
ENSG00000121073	3288.22	-0.917995	0.12559	7.30947	2.68e-13	3.92e-12
ENSG00000066923	336.739	-1.92932	0.264112	7.30491	2.77e-13	4.06e-12
ENSG00000174574	3234.34	-0.885927	0.121311	7.30293	2.82e-13	4.12e-12
ENSG00000100897	6178.52	-0.909967	0.124631	7.30132	2.85e-13	4.16e-12
ENSG00000126005	1145.95	1.45856	0.199804	-7.29997	2.88e-13	4.2e-12
ENSG00000143036	391.288	1.72128	0.235823	-7.29902	2.9e-13	4.23e-12
ENSG00000145569	106.973	-3.10434	0.42533	7.29865	2.91e-13	4.24e-12
ENSG00000251136	1154.96	-1.20594	0.165238	7.29818	2.92e-13	4.25e-12
ENSG00000151006	271.262	1.96375	0.269146	-7.29624	2.96e-13	4.31e-12
ENSG00000181982	886.988	-1.37075	0.187881	7.29587	2.97e-13	4.32e-12
ENSG00000155961	262.167	-2.13265	0.292456	7.29219	3.05e-13	4.43e-12
ENSG00000123080	1549.5	1.11981	0.15362	-7.2895	3.11e-13	4.52e-12
ENSG00000106012	7793.27	0.924002	0.126774	-7.28857	3.13e-13	4.55e-12
ENSG00000253293	152.782	-10.7765	1.47928	7.28495	3.22e-13	4.67e-12
ENSG00000138592	13816.7	0.818764	0.112398	-7.28452	3.23e-13	4.68e-12
ENSG00000179933	2159.77	-0.989047	0.135783	7.28402	3.24e-13	4.7e-12
ENSG00000196739	677.214	1.39515	0.191624	-7.28068	3.32e-13	4.81e-12
ENSG00000113580	8941.73	0.879015	0.1208	-7.2766	3.42e-13	4.95e-12
ENSG00000163293	578.287	-1.5158	0.208323	7.27621	3.43e-13	4.97e-12
ENSG00000184661	1607.91	1.04079	0.143058	-7.27533	3.46e-13	4.99e-12
ENSG00000135090	2477.93	-1.03826	0.142803	7.2706	3.58e-13	5.17e-12
ENSG00000168938	4067.92	-0.86519	0.119051	7.26737	3.67e-13	5.29e-12
ENSG00000148143	879.905	1.18905	0.163683	-7.26436	3.75e-13	5.41e-12
ENSG00000116793	2367.21	-1.02986	0.14178	7.26384	3.76e-13	5.42e-12
ENSG00000169783	883.119	4.39394	0.605079	-7.26175	3.82e-13	5.5e-12
ENSG00000100380	14432.9	0.791297	0.108985	-7.26058	3.85e-13	5.55e-12
ENSG00000126822	3626.41	0.891664	0.122821	-7.25986	3.87e-13	5.57e-12
ENSG00000171320	1272.97	1.28447	0.176981	-7.25764	3.94e-13	5.66e-12
ENSG00000101421	8037.8	0.978029	0.134767	-7.25719	3.95e-13	5.68e-12
ENSG00000131187	900.465	1.36081	0.187692	-7.25022	4.16e-13	5.97e-12
ENSG00000197296	1836.08	1.05415	0.145476	-7.24618	4.29e-13	6.15e-12
ENSG00000166938	2047.69	0.998087	0.137775	-7.24434	4.35e-13	6.23e-12
ENSG00000188021	2534.14	-0.915109	0.12637	7.24151	4.44e-13	6.36e-12
ENSG00000204604	2424.47	1.03278	0.142628	-7.24109	4.45e-13	6.37e-12
ENSG00000075539	4052.3	-0.88304	0.12196	7.24038	4.47e-13	6.4e-12
ENSG00000249199	137.731	-2.92599	0.404123	7.24033	4.48e-13	6.4e-12
ENSG00000143416	6993.24	1.32639	0.183197	-7.24023	4.48e-13	6.4e-12
ENSG00000077585	1033.31	-1.25358	0.173154	7.23968	4.5e-13	6.42e-12
ENSG00000175183	331.353	1.93384	0.267341	-7.2336	4.7e-13	6.71e-12
ENSG00000176593	472.868	1.47311	0.203678	-7.23257	4.74e-13	6.76e-12
ENSG00000072210	3993.2	1.11368	0.154003	-7.23158	4.77e-13	6.81e-12
ENSG00000148841	548.753	1.61768	0.223721	-7.23077	4.8e-13	6.84e-12
ENSG00000151849	1833.08	1.11336	0.154003	-7.22945	4.85e-13	6.9e-12
ENSG00000265688	395.172	1.57242	0.217523	-7.22875	4.87e-13	6.94e-12
ENSG00000122550	1026.86	1.14722	0.158763	-7.22597	4.98e-13	7.08e-12
ENSG00000070018	2126.7	-0.97836	0.135418	7.22472	5.02e-13	7.14e-12
ENSG00000163898	726.5	1.25918	0.174295	-7.22444	5.03e-13	7.15e-12
ENSG00000075240	3764.1	1.11275	0.15406	-7.22282	5.09e-13	7.23e-12
ENSG00000228065	144.747	-10.6987	1.48206	7.21879	5.25e-13	7.44e-12
ENSG00000186185	2743.6	1.16013	0.160732	-7.21781	5.28e-13	7.49e-12
ENSG00000164970	856.664	-1.34867	0.186867	7.21725	5.3e-13	7.51e-12
ENSG00000189298	485.754	1.46845	0.203493	-7.2162	5.35e-13	7.57e-12
ENSG00000150977	439.306	-1.73636	0.240623	7.2161	5.35e-13	7.57e-12
ENSG00000090661	1027.04	1.29342	0.179421	-7.20885	5.64e-13	7.97e-12
ENSG00000173821	15610.5	-0.958799	0.133003	7.20887	5.64e-13	7.97e-12
ENSG00000100162	1039.81	1.30931	0.181644	-7.20815	5.67e-13	8.01e-12
ENSG00000136574	324.054	10.2771	1.42609	-7.20648	5.74e-13	8.1e-12
ENSG00000234869	170.572	2.25179	0.312643	-7.20242	5.92e-13	8.34e-12
ENSG00000166401	228.588	2.24893	0.312333	-7.20044	6e-13	8.46e-12
ENSG00000187266	1905.21	-0.962152	0.133633	7.19999	6.02e-13	8.48e-12
ENSG00000196839	268.003	1.9128	0.265734	-7.19818	6.1e-13	8.59e-12
ENSG00000140416	12376.8	-1.0292	0.143078	7.19331	6.32e-13	8.9e-12
ENSG00000135749	857.081	-1.31123	0.182295	7.19294	6.34e-13	8.91e-12
ENSG00000198356	9798.81	0.893647	0.124319	-7.18833	6.56e-13	9.21e-12
ENSG00000150938	6782.46	-0.801383	0.111609	7.18025	6.96e-13	9.77e-12
ENSG00000117226	179.5	-2.32102	0.323266	7.17992	6.98e-13	9.79e-12
ENSG00000152804	75.8389	-6.72751	0.937326	7.17734	7.11e-13	9.97e-12
ENSG00000185825	12180.3	-0.80923	0.112763	7.17637	7.16e-13	1e-11
ENSG00000107614	235.609	2.27495	0.317068	-7.17495	7.23e-13	1.01e-11
ENSG00000170417	545.491	1.42839	0.199236	-7.16933	7.54e-13	1.05e-11
ENSG00000174106	4480.41	0.875918	0.122208	-7.16744	7.64e-13	1.07e-11
ENSG00000076382	4022.8	1.01125	0.141111	-7.16638	7.7e-13	1.08e-11
ENSG00000163754	6960.45	-0.896649	0.125131	7.1657	7.74e-13	1.08e-11
ENSG00000143862	3196.25	1.05067	0.146634	-7.16527	7.76e-13	1.08e-11
ENSG00000282988	97.4798	-3.02594	0.42282	7.15657	8.27e-13	1.15e-11
ENSG00000144040	1159.28	-1.08301	0.15141	7.15284	8.5e-13	1.19e-11
ENSG00000127947	4678.05	-0.852964	0.119266	7.15177	8.57e-13	1.19e-11
ENSG00000277224	145.353	-2.60378	0.364107	7.15114	8.61e-13	1.2e-11
ENSG00000111371	71978.8	-0.817938	0.114391	7.1504	8.65e-13	1.2e-11
ENSG00000176920	129.924	2.63546	0.36867	-7.14856	8.77e-13	1.22e-11
ENSG00000111790	4061.85	-1.03232	0.144429	7.14764	8.83e-13	1.23e-11
ENSG00000185499	13945.1	2.93018	0.410462	-7.13874	9.42e-13	1.31e-11
ENSG00000118276	145.585	-2.39893	0.33607	7.13819	9.46e-13	1.31e-11
ENSG00000107816	4908.22	1.03284	0.144699	-7.13784	9.48e-13	1.32e-11
ENSG00000233928	132.531	-10.5703	1.48143	7.13521	9.66e-13	1.34e-11
ENSG00000025293	3588.17	0.873119	0.12237	-7.13504	9.68e-13	1.34e-11
ENSG00000106244	9725.49	-0.872533	0.122315	7.13348	9.79e-13	1.36e-11
ENSG00000165156	6268.43	-0.848295	0.118972	7.1302	1e-12	1.39e-11
ENSG00000101166	15361.2	-0.836049	0.117301	7.12738	1.02e-12	1.41e-11
ENSG00000178999	2970.74	0.939079	0.131766	-7.12689	1.03e-12	1.42e-11
ENSG00000184307	2595.85	-0.934922	0.131192	7.12636	1.03e-12	1.42e-11
ENSG00000106066	68.1431	5.66158	0.794717	-7.12401	1.05e-12	1.45e-11
ENSG00000174292	1701.64	0.984291	0.138221	-7.12114	1.07e-12	1.48e-11
ENSG00000158246	420.872	-1.53876	0.216114	7.12014	1.08e-12	1.49e-11
ENSG00000146950	1198.64	-1.32786	0.186497	7.11998	1.08e-12	1.49e-11
ENSG00000113389	63.0855	-5.44881	0.765953	7.11376	1.13e-12	1.55e-11
ENSG00000136942	19633.8	-0.806459	0.11341	7.111	1.15e-12	1.59e-11
ENSG00000064115	14894.5	-0.992446	0.139625	7.10795	1.18e-12	1.62e-11
ENSG00000136824	5495.8	0.947232	0.133293	-7.10639	1.19e-12	1.64e-11
ENSG00000117598	129.283	-10.535	1.48268	7.1054	1.2e-12	1.65e-11
ENSG00000119681	828.484	1.42693	0.20086	-7.10409	1.21e-12	1.66e-11
ENSG00000115163	1613.97	1.00003	0.140879	-7.09847	1.26e-12	1.73e-11
ENSG00000183856	6266.89	1.01228	0.142605	-7.09851	1.26e-12	1.73e-11
ENSG00000172380	3088.03	1.07263	0.151121	-7.09782	1.27e-12	1.74e-11
ENSG00000137460	1917.23	0.994802	0.140165	-7.09734	1.27e-12	1.74e-11
ENSG00000054267	4593.71	-0.883522	0.12455	7.09372	1.31e-12	1.79e-11
ENSG00000101928	1605.49	-1.06862	0.15065	7.09343	1.31e-12	1.79e-11
ENSG00000197956	5380.26	0.851558	0.12009	-7.09099	1.33e-12	1.82e-11
ENSG00000145687	1632.3	1.28679	0.181517	-7.08911	1.35e-12	1.84e-11
ENSG00000277075	229.24	-2.24224	0.316337	7.08813	1.36e-12	1.86e-11
ENSG00000116260	11216.9	-1.23006	0.17372	7.08068	1.43e-12	1.96e-11
ENSG00000100311	3850.13	0.85217	0.1204	-7.07785	1.46e-12	2e-11
ENSG00000164300	6297.28	0.973307	0.137577	-7.07462	1.5e-12	2.04e-11
ENSG00000257671	684.486	1.2852	0.181721	-7.07239	1.52e-12	2.07e-11
ENSG00000203950	4157.56	-1.16654	0.164946	7.07226	1.52e-12	2.07e-11
ENSG00000163155	1288	1.02166	0.144462	-7.07216	1.53e-12	2.07e-11
ENSG00000155906	2593.29	-1.04011	0.147097	7.0709	1.54e-12	2.09e-11
ENSG00000101843	2900.78	-0.934324	0.13216	7.06965	1.55e-12	2.11e-11
ENSG00000169896	63.6846	-6.04995	0.85595	7.0681	1.57e-12	2.13e-11
ENSG00000196890	132.756	-2.75096	0.389269	7.06699	1.58e-12	2.15e-11
ENSG00000167244	138.265	10.4893	1.4843	-7.06682	1.59e-12	2.15e-11
ENSG00000111788	711.062	1.34631	0.19052	-7.0665	1.59e-12	2.15e-11
ENSG00000186481	362.335	-2.01434	0.285082	7.06584	1.6e-12	2.16e-11
ENSG00000136205	4799.03	-1.19285	0.168898	7.06254	1.63e-12	2.21e-11
ENSG00000183098	285.519	-10.2353	1.45	7.05883	1.68e-12	2.27e-11
ENSG00000162104	1748.9	-1.04541	0.148102	7.05872	1.68e-12	2.27e-11
ENSG00000198453	377.237	1.68718	0.239158	-7.05465	1.73e-12	2.34e-11
ENSG00000184227	99.5827	-3.0324	0.429922	7.05337	1.75e-12	2.36e-11
ENSG00000093217	652.401	1.35332	0.191876	-7.05308	1.75e-12	2.36e-11
ENSG00000107821	1738.27	1.02149	0.144831	-7.05303	1.75e-12	2.36e-11
ENSG00000115977	1756.92	-0.995659	0.141238	7.04953	1.8e-12	2.42e-11
ENSG00000166710	1958.13	-1.05467	0.149623	7.04883	1.8e-12	2.43e-11
ENSG00000189120	832.433	1.24781	0.177025	-7.04879	1.8e-12	2.43e-11
ENSG00000268333	67.7991	-3.90075	0.553418	7.04847	1.81e-12	2.43e-11
ENSG00000177576	230.763	2.0054	0.284573	-7.04705	1.83e-12	2.46e-11
ENSG00000138160	6671.16	0.994229	0.141104	-7.04606	1.84e-12	2.47e-11
ENSG00000136866	75.5576	6.14429	0.872056	-7.04576	1.84e-12	2.48e-11
ENSG00000112249	4701.81	-0.830256	0.11794	7.03966	1.93e-12	2.59e-11
ENSG00000124171	5179.75	-0.871808	0.123846	7.03942	1.93e-12	2.59e-11
ENSG00000138942	2370.1	0.915871	0.130194	-7.03464	2e-12	2.68e-11
ENSG00000150593	6469.08	0.93354	0.132745	-7.03259	2.03e-12	2.72e-11
ENSG00000064309	611.35	1.76193	0.250588	-7.03119	2.05e-12	2.74e-11
ENSG00000176490	256.933	2.00344	0.285113	-7.02684	2.11e-12	2.83e-11
ENSG00000074219	1024.25	-1.09288	0.15557	7.02505	2.14e-12	2.86e-11
ENSG00000223523	72.7908	-6.65651	0.947542	7.02503	2.14e-12	2.86e-11
ENSG00000198909	4469.42	-0.95352	0.13577	7.02307	2.17e-12	2.9e-11
ENSG00000113368	11807	0.769905	0.109697	-7.01847	2.24e-12	2.99e-11
ENSG00000177732	4621.64	-1.08483	0.154592	7.01734	2.26e-12	3.02e-11
ENSG00000166317	77.1622	3.56805	0.508488	-7.01697	2.27e-12	3.02e-11
ENSG00000100629	610.673	1.35666	0.193395	-7.01499	2.3e-12	3.06e-11
ENSG00000053770	3836.65	1.01972	0.145377	-7.01435	2.31e-12	3.08e-11
ENSG00000170312	5959.37	1.09162	0.155688	-7.01164	2.36e-12	3.13e-11
ENSG00000138074	17099.5	-1.0814	0.154246	7.01087	2.37e-12	3.15e-11
ENSG00000083520	1961.21	-1.01695	0.145104	7.00839	2.41e-12	3.2e-11
ENSG00000129116	6708.68	1.01309	0.144574	-7.00738	2.43e-12	3.22e-11
ENSG00000109956	271.625	10.0246	1.43093	-7.00566	2.46e-12	3.26e-11
ENSG00000149485	5034.03	-1.0626	0.151687	7.00521	2.47e-12	3.27e-11
ENSG00000213468	318.113	-1.70849	0.244066	7.00012	2.56e-12	3.39e-11
ENSG00000151150	6083.44	-0.8678	0.124047	6.99574	2.64e-12	3.5e-11
ENSG00000188321	117.526	-10.3967	1.48618	6.99557	2.64e-12	3.5e-11
ENSG00000269190	844.583	1.26046	0.180183	-6.99542	2.64e-12	3.5e-11
ENSG00000165959	3842.86	1.05389	0.150715	-6.99259	2.7e-12	3.57e-11
ENSG00000165879	917.824	1.11041	0.158833	-6.99109	2.73e-12	3.6e-11
ENSG00000164985	3755.47	-0.900529	0.128832	6.98997	2.75e-12	3.63e-11
ENSG00000093000	6351.87	0.842568	0.120576	-6.98788	2.79e-12	3.68e-11
ENSG00000180233	1125.63	1.14637	0.164075	-6.98685	2.81e-12	3.71e-11
ENSG00000188732	381.134	1.57045	0.224775	-6.98678	2.81e-12	3.71e-11
ENSG00000102554	2167.09	1.27335	0.182286	-6.98548	2.84e-12	3.74e-11
ENSG00000140534	3156.29	0.935616	0.133952	-6.98473	2.85e-12	3.76e-11
ENSG00000127527	4236.52	-0.908578	0.130127	6.98222	2.91e-12	3.82e-11
ENSG00000050405	5596.5	0.853718	0.122373	-6.97638	3.03e-12	3.98e-11
ENSG00000179344	800.156	-1.48777	0.213269	6.976	3.04e-12	3.99e-11
ENSG00000142794	1118.29	1.17045	0.167836	-6.9738	3.08e-12	4.05e-11
ENSG00000168952	86.1096	4.13112	0.592572	-6.97151	3.14e-12	4.12e-11
ENSG00000172602	448.626	-1.4867	0.213267	6.97106	3.15e-12	4.13e-11
ENSG00000140006	1455.37	1.14529	0.16434	-6.96905	3.19e-12	4.18e-11
ENSG00000138347	89.6396	3.24362	0.465839	-6.96296	3.33e-12	4.37e-11
ENSG00000187017	3117.22	0.919819	0.132245	-6.95543	3.51e-12	4.6e-11
ENSG00000179262	9354.14	0.77237	0.111089	-6.95269	3.58e-12	4.69e-11
ENSG00000137692	2035.62	-0.933539	0.134303	6.951	3.63e-12	4.75e-11
ENSG00000145022	1028.77	-1.08033	0.15543	6.9506	3.64e-12	4.76e-11
ENSG00000134030	2204.54	1.02609	0.147672	-6.94846	3.69e-12	4.83e-11
ENSG00000204406	1737.79	-0.968282	0.139393	6.9464	3.75e-12	4.89e-11
ENSG00000100554	4140.05	0.823558	0.118565	-6.94604	3.76e-12	4.9e-11
ENSG00000136295	6061.38	1.13138	0.162893	-6.94555	3.77e-12	4.92e-11
ENSG00000100206	146.114	2.52468	0.363549	-6.94453	3.8e-12	4.95e-11
ENSG00000163349	37740.2	-0.812701	0.117032	6.94429	3.8e-12	4.96e-11
ENSG00000198585	2909.52	-0.869256	0.125181	6.94398	3.81e-12	4.96e-11
ENSG00000112294	4599.1	-0.805996	0.116078	6.94357	3.82e-12	4.98e-11
ENSG00000153310	9509.89	-0.98748	0.142227	6.94299	3.84e-12	4.99e-11
ENSG00000168280	372.552	-2.19032	0.315482	6.94278	3.84e-12	5e-11
ENSG00000063601	2655.16	-0.88879	0.128192	6.93325	4.11e-12	5.34e-11
ENSG00000124302	97.8747	3.16912	0.457109	-6.93297	4.12e-12	5.35e-11
ENSG00000198182	912.565	1.26098	0.181903	-6.93218	4.14e-12	5.38e-11
ENSG00000157557	1539.17	1.05753	0.152627	-6.92887	4.24e-12	5.5e-11
ENSG00000253210	252.148	-1.89774	0.273912	6.92829	4.26e-12	5.52e-11
ENSG00000138614	3637.09	0.89903	0.129827	-6.92483	4.36e-12	5.65e-11
ENSG00000070269	2119.94	0.976446	0.141097	-6.92039	4.5e-12	5.83e-11
ENSG00000151693	4422.14	-1.02188	0.147687	6.91924	4.54e-12	5.87e-11
ENSG00000135404	15823.7	-0.82012	0.11854	6.91849	4.56e-12	5.9e-11
ENSG00000184445	4280.32	0.964404	0.139436	-6.91648	4.63e-12	5.98e-11
ENSG00000164713	880.877	-1.57052	0.227083	6.91605	4.64e-12	6e-11
ENSG00000101811	2001.97	-1.00419	0.145208	6.91552	4.66e-12	6.02e-11
ENSG00000197050	580.306	1.38055	0.199633	-6.91545	4.66e-12	6.02e-11
ENSG00000185869	577.434	1.52887	0.221091	-6.91514	4.67e-12	6.03e-11
ENSG00000223466	445.135	6.32396	0.914532	-6.91497	4.68e-12	6.03e-11
ENSG00000164077	404.999	1.47548	0.213409	-6.91387	4.72e-12	6.07e-11
ENSG00000164976	2485.53	-1.01116	0.146373	6.9081	4.91e-12	6.32e-11
ENSG00000146072	2634.4	-1.44821	0.209704	6.90596	4.99e-12	6.41e-11
ENSG00000234840	89.6914	-7.55811	1.09471	6.90423	5.05e-12	6.49e-11
ENSG00000068097	16982.9	-0.802173	0.116212	6.90265	5.1e-12	6.56e-11
ENSG00000172927	1550.92	1.71558	0.248614	-6.90058	5.18e-12	6.65e-11
ENSG00000225556	173.315	2.16024	0.313228	-6.89672	5.32e-12	6.83e-11
ENSG00000196396	8199.5	-0.828132	0.120167	6.89153	5.52e-12	7.08e-11
ENSG00000182107	6656.38	0.78227	0.113521	-6.89094	5.54e-12	7.1e-11
ENSG00000108443	38171	-0.793134	0.115257	6.88146	5.92e-12	7.59e-11
ENSG00000133083	85.3565	-5.89545	0.856748	6.8812	5.94e-12	7.6e-11
ENSG00000166526	2773.72	-0.910016	0.13225	6.88102	5.94e-12	7.6e-11
ENSG00000138115	107.663	-10.2695	1.49287	6.879	6.03e-12	7.71e-11
ENSG00000187672	253.413	2.52604	0.367352	-6.87634	6.14e-12	7.85e-11
ENSG00000139899	155.113	-2.2979	0.334187	6.87608	6.15e-12	7.85e-11
ENSG00000148773	28945.2	0.886764	0.128964	-6.87607	6.15e-12	7.85e-11
ENSG00000159873	5409.22	0.853221	0.124087	-6.87601	6.16e-12	7.85e-11
ENSG00000272505	66.2033	4.74561	0.690359	-6.87411	6.24e-12	7.95e-11
ENSG00000051382	5735.91	0.847919	0.123369	-6.87303	6.29e-12	8.01e-11
ENSG00000119688	2599.95	0.881235	0.128261	-6.87066	6.39e-12	8.14e-11
ENSG00000065328	2190.13	0.903301	0.131505	-6.86894	6.47e-12	8.23e-11
ENSG00000115935	297.348	-1.87096	0.272418	6.86796	6.51e-12	8.29e-11
ENSG00000100139	3853.13	0.917907	0.133669	-6.86703	6.56e-12	8.33e-11
ENSG00000127564	4414.57	0.992572	0.144599	-6.86433	6.68e-12	8.49e-11
ENSG00000100416	2376.55	0.985581	0.143641	-6.86143	6.82e-12	8.66e-11
ENSG00000261167	130.954	2.67971	0.390591	-6.86064	6.86e-12	8.7e-11
ENSG00000135821	10846.8	-1.28431	0.187227	6.85961	6.9e-12	8.76e-11
ENSG00000173334	4313.71	-0.897479	0.130872	6.85768	7e-12	8.87e-11
ENSG00000267886	194.492	2.52418	0.368116	-6.85704	7.03e-12	8.91e-11
ENSG00000154305	3365.78	-0.831728	0.121328	6.85519	7.12e-12	9.02e-11
ENSG00000081842	504.833	1.34604	0.196385	-6.85407	7.18e-12	9.08e-11
ENSG00000111199	326.748	1.57746	0.230207	-6.85234	7.27e-12	9.19e-11
ENSG00000165891	1649.47	1.11163	0.16225	-6.85138	7.31e-12	9.25e-11
ENSG00000123562	14750	-0.817071	0.119311	6.84824	7.48e-12	9.45e-11
ENSG00000140848	1024.3	1.30772	0.190997	-6.8468	7.55e-12	9.54e-11
ENSG00000149403	60.3674	5.21831	0.762641	-6.84242	7.79e-12	9.83e-11
ENSG00000116906	2209.29	-0.898601	0.131339	6.84186	7.82e-12	9.86e-11
ENSG00000085415	3833.11	1.11688	0.163245	-6.84176	7.82e-12	9.86e-11
ENSG00000204176	98.0752	2.88917	0.422341	-6.84085	7.87e-12	9.92e-11
ENSG00000173207	3034.61	0.912579	0.133431	-6.83935	7.96e-12	1e-10
ENSG00000001629	9727.9	-0.747402	0.109306	6.83768	8.05e-12	1.01e-10
ENSG00000162639	2362.75	-0.898031	0.131421	6.83322	8.3e-12	1.04e-10
ENSG00000273983	340.607	-1.71607	0.251149	6.83287	8.32e-12	1.05e-10
ENSG00000072163	113.998	2.99993	0.43914	-6.83136	8.41e-12	1.06e-10
ENSG00000181449	1283.38	1.24912	0.182888	-6.82993	8.5e-12	1.07e-10
ENSG00000127922	4891.91	-0.797476	0.116815	6.82684	8.68e-12	1.09e-10
ENSG00000107521	3025.72	1.02639	0.15035	-6.82666	8.69e-12	1.09e-10
ENSG00000224652	591.485	1.41523	0.207391	-6.82399	8.85e-12	1.11e-10
ENSG00000279196	114.419	2.67759	0.392419	-6.82328	8.9e-12	1.11e-10
ENSG00000226084	2814.16	0.905045	0.132681	-6.82123	9.03e-12	1.13e-10
ENSG00000092850	60.206	4.79974	0.703679	-6.82093	9.05e-12	1.13e-10
ENSG00000236609	341.124	1.93596	0.283954	-6.81788	9.24e-12	1.16e-10
ENSG00000237330	1767.81	1.20343	0.176605	-6.81425	9.48e-12	1.18e-10
ENSG00000009335	14460.4	0.740868	0.108739	-6.81325	9.54e-12	1.19e-10
ENSG00000163444	8559.17	0.803823	0.117987	-6.8128	9.57e-12	1.19e-10
ENSG00000233426	1852.1	0.979042	0.143705	-6.81286	9.57e-12	1.19e-10
ENSG00000248599	106.618	-3.04569	0.447046	6.81292	9.56e-12	1.19e-10
ENSG00000138182	3548.75	1.07425	0.157686	-6.81257	9.59e-12	1.19e-10
ENSG00000142765	3812.43	0.990018	0.145332	-6.81211	9.62e-12	1.2e-10
ENSG00000005189	969.392	1.3521	0.198559	-6.80956	9.79e-12	1.22e-10
ENSG00000164039	377.492	1.71914	0.252493	-6.80866	9.85e-12	1.23e-10
ENSG00000238105	1508.54	1.23268	0.181052	-6.80846	9.86e-12	1.23e-10
ENSG00000131174	2802.27	-0.889282	0.130694	6.80431	1.02e-11	1.26e-10
ENSG00000139910	99.598	-10.1589	1.49343	6.80236	1.03e-11	1.28e-10
ENSG00000133216	395.753	-1.63685	0.240661	6.8015	1.04e-11	1.29e-10
ENSG00000140948	6546.49	0.76699	0.112798	-6.79967	1.05e-11	1.3e-10
ENSG00000161526	4862.93	-0.845257	0.12435	6.79743	1.07e-11	1.32e-10
ENSG00000143476	1523.75	0.955509	0.14059	-6.79643	1.07e-11	1.33e-10
ENSG00000124664	18578.3	0.846084	0.124562	-6.79247	1.1e-11	1.37e-10
ENSG00000179750	785.713	1.16906	0.172116	-6.79225	1.1e-11	1.37e-10
ENSG00000182871	9379.81	-1.27729	0.188054	6.79213	1.1e-11	1.37e-10
ENSG00000163875	3702.78	-0.944637	0.139104	6.79087	1.11e-11	1.38e-10
ENSG00000197587	151.041	2.6096	0.384342	-6.78978	1.12e-11	1.39e-10
ENSG00000108852	724.194	1.51536	0.223198	-6.78928	1.13e-11	1.39e-10
ENSG00000136143	1534.86	-1.02157	0.150522	6.78684	1.15e-11	1.41e-10
ENSG00000132004	1449.69	1.15426	0.170078	-6.78667	1.15e-11	1.42e-10
ENSG00000140563	73.0871	4.43556	0.65369	-6.78542	1.16e-11	1.43e-10
ENSG00000116701	57.0331	-5.30248	0.781475	6.78522	1.16e-11	1.43e-10
ENSG00000048649	6720.18	-0.796243	0.117373	6.78388	1.17e-11	1.44e-10
ENSG00000112118	10118.7	0.756266	0.111494	-6.78301	1.18e-11	1.45e-10
ENSG00000163393	516.812	-1.42455	0.210036	6.78239	1.18e-11	1.45e-10
ENSG00000125864	169.226	-2.32128	0.342305	6.78132	1.19e-11	1.46e-10
ENSG00000143674	893.279	-1.10492	0.162934	6.78142	1.19e-11	1.46e-10
ENSG00000143774	6623.7	-0.947678	0.139748	6.78134	1.19e-11	1.46e-10
ENSG00000108551	4949.09	-1.07559	0.158659	6.77926	1.21e-11	1.48e-10
ENSG00000185404	1112.14	-1.16548	0.171963	6.77753	1.22e-11	1.5e-10
ENSG00000103091	7084.59	0.796566	0.117532	-6.77742	1.22e-11	1.5e-10
ENSG00000106780	5891.76	-2.88051	0.425095	6.77617	1.23e-11	1.51e-10
ENSG00000184986	528.705	1.73807	0.256539	-6.77506	1.24e-11	1.52e-10
ENSG00000152402	96.3036	-3.65435	0.539424	6.77454	1.25e-11	1.53e-10
ENSG00000224141	98.7694	-10.1476	1.49796	6.77427	1.25e-11	1.53e-10
ENSG00000243566	468.251	-1.92206	0.283757	6.77363	1.26e-11	1.54e-10
ENSG00000149636	2367.17	0.867839	0.128128	-6.77323	1.26e-11	1.54e-10
ENSG00000133678	1982.89	0.899225	0.132822	-6.77015	1.29e-11	1.57e-10
ENSG00000143106	8747.01	-0.738437	0.109137	6.76614	1.32e-11	1.61e-10
ENSG00000139737	109.171	-2.63206	0.389043	6.76548	1.33e-11	1.62e-10
ENSG00000168026	961.485	1.77898	0.262981	-6.76466	1.34e-11	1.63e-10
ENSG00000173214	1082.11	-1.15961	0.171574	6.75863	1.39e-11	1.7e-10
ENSG00000177398	66.6857	5.96201	0.88239	-6.75666	1.41e-11	1.72e-10
ENSG00000092199	29996.6	-0.742878	0.11	6.75343	1.44e-11	1.76e-10
ENSG00000154719	1619.28	1.01111	0.149742	-6.75233	1.45e-11	1.77e-10
ENSG00000064787	10844.8	1.42275	0.210722	-6.75178	1.46e-11	1.78e-10
ENSG00000276107	57.9677	-4.27863	0.633781	6.75096	1.47e-11	1.79e-10
ENSG00000185104	2160.47	-0.952383	0.141082	6.75056	1.47e-11	1.79e-10
ENSG00000149313	2474.11	-0.955805	0.141618	6.74919	1.49e-11	1.81e-10
ENSG00000135709	3642.15	-1.24986	0.18522	6.74796	1.5e-11	1.82e-10
ENSG00000259723	118.153	-2.51922	0.373419	6.74637	1.52e-11	1.84e-10
ENSG00000074527	3142.86	2.98971	0.443287	-6.7444	1.54e-11	1.86e-10
ENSG00000180182	3430.98	-0.859226	0.127415	6.74354	1.55e-11	1.87e-10
ENSG00000171791	893.311	-1.97747	0.293266	6.74292	1.55e-11	1.88e-10
ENSG00000146858	102.498	-10.2019	1.51312	6.74231	1.56e-11	1.89e-10
ENSG00000070087	8100.57	-0.891537	0.132362	6.73557	1.63e-11	1.97e-10
ENSG00000110395	4311.32	-0.929612	0.138037	6.73453	1.64e-11	1.99e-10
ENSG00000115825	1018.17	1.61605	0.240144	-6.72952	1.7e-11	2.06e-10
ENSG00000133739	571.168	-1.57843	0.234758	6.72365	1.77e-11	2.14e-10
ENSG00000204519	784.014	1.19854	0.178461	-6.71599	1.87e-11	2.25e-10
ENSG00000225255	62.3252	5.87815	0.875592	-6.71335	1.9e-11	2.29e-10
ENSG00000172216	2076.15	-1.14813	0.171049	6.71227	1.92e-11	2.31e-10
ENSG00000093010	13725.7	0.892691	0.133002	-6.71186	1.92e-11	2.32e-10
ENSG00000185215	514.497	1.77592	0.264639	-6.71074	1.94e-11	2.33e-10
ENSG00000197757	267.986	1.72432	0.257042	-6.70832	1.97e-11	2.37e-10
ENSG00000286081	178.351	-2.982	0.444525	6.70828	1.97e-11	2.37e-10
ENSG00000204054	4823.48	0.809244	0.120656	-6.70705	1.99e-11	2.39e-10
ENSG00000167619	62.6002	4.0204	0.599526	-6.70597	2e-11	2.4e-10
ENSG00000188219	129.536	2.53878	0.378685	-6.7042	2.03e-11	2.43e-10
ENSG00000111452	279.03	1.75404	0.261639	-6.70404	2.03e-11	2.43e-10
ENSG00000169371	396.204	1.48474	0.221521	-6.70249	2.05e-11	2.46e-10
ENSG00000027001	1759.68	0.898064	0.134006	-6.70167	2.06e-11	2.47e-10
ENSG00000281383	192.141	-1.94937	0.290945	6.70012	2.08e-11	2.5e-10
ENSG00000136159	1067.4	-1.13166	0.168915	6.69955	2.09e-11	2.5e-10
ENSG00000123154	525.346	1.3081	0.195264	-6.69911	2.1e-11	2.51e-10
ENSG00000105141	191.025	-3.12803	0.466969	6.69858	2.1e-11	2.52e-10
ENSG00000074319	3566.02	-0.802149	0.119764	6.69776	2.12e-11	2.53e-10
ENSG00000142632	694.659	-1.20573	0.180024	6.69758	2.12e-11	2.53e-10
ENSG00000100522	5965.48	0.978821	0.146181	-6.69597	2.14e-11	2.56e-10
ENSG00000078804	776.881	-1.59041	0.237566	6.6946	2.16e-11	2.58e-10
ENSG00000147121	570.76	-1.32787	0.198435	6.69169	2.21e-11	2.63e-10
ENSG00000178719	24118	-0.922533	0.138036	6.68325	2.34e-11	2.79e-10
ENSG00000205885	97.6043	9.987	1.49498	-6.68035	2.38e-11	2.84e-10
ENSG00000216775	500.038	1.41299	0.211525	-6.67999	2.39e-11	2.85e-10
ENSG00000215475	68.929	4.80351	0.71922	-6.67877	2.41e-11	2.87e-10
ENSG00000204740	1053.82	-1.57345	0.235594	6.67864	2.41e-11	2.87e-10
ENSG00000140319	8681.53	-0.766288	0.114752	6.67776	2.43e-11	2.89e-10
ENSG00000134318	7763.66	-0.751785	0.112586	6.67742	2.43e-11	2.89e-10
ENSG00000184470	2353.29	0.885806	0.132678	-6.67634	2.45e-11	2.91e-10
ENSG00000183723	5863.1	0.91582	0.137178	-6.67616	2.45e-11	2.91e-10
ENSG00000168779	144.664	2.34884	0.351887	-6.67498	2.47e-11	2.93e-10
ENSG00000124151	68223.2	-0.780858	0.117007	6.67359	2.5e-11	2.96e-10
ENSG00000284526	59.8693	-4.32867	0.649004	6.66971	2.56e-11	3.04e-10
ENSG00000105251	64.789	5.91921	0.887597	-6.6688	2.58e-11	3.06e-10
ENSG00000269155	65.3336	6.37548	0.956069	-6.66843	2.59e-11	3.06e-10
ENSG00000102309	1016.15	-1.07946	0.161883	6.66813	2.59e-11	3.07e-10
ENSG00000168653	4893.18	-0.782747	0.117402	6.66724	2.61e-11	3.08e-10
ENSG00000105497	746.135	5.7789	0.866797	-6.66697	2.61e-11	3.09e-10
ENSG00000141425	2798.36	-1.04723	0.157116	6.66533	2.64e-11	3.12e-10
ENSG00000196781	6911.15	-0.840298	0.126185	6.65926	2.75e-11	3.25e-10
ENSG00000149428	13302	-0.844119	0.126772	6.65855	2.77e-11	3.26e-10
ENSG00000139220	130.345	3.42207	0.514028	-6.65736	2.79e-11	3.29e-10
ENSG00000141480	2244.49	1.05675	0.158756	-6.65642	2.81e-11	3.31e-10
ENSG00000173545	1632.06	-1.07166	0.16106	6.65379	2.86e-11	3.37e-10
ENSG00000287407	144.595	2.48519	0.373637	-6.65134	2.9e-11	3.42e-10
ENSG00000116489	15600.1	-0.767209	0.115363	6.65037	2.92e-11	3.44e-10
ENSG00000136573	202.539	9.59688	1.4431	-6.65018	2.93e-11	3.44e-10
ENSG00000117360	6592.31	-0.927887	0.1396	6.64675	3e-11	3.52e-10
ENSG00000100441	5343.43	-0.940384	0.141514	6.64518	3.03e-11	3.56e-10
ENSG00000139174	189.157	-2.51993	0.379248	6.64453	3.04e-11	3.57e-10
ENSG00000136943	1630.97	0.977272	0.14721	-6.63864	3.17e-11	3.72e-10
ENSG00000173258	180.656	-2.04327	0.307883	6.63652	3.21e-11	3.77e-10
ENSG00000101132	10751.2	-0.811141	0.122234	6.63594	3.22e-11	3.78e-10
ENSG00000123219	1149.08	1.17796	0.177524	-6.6355	3.23e-11	3.79e-10
ENSG00000273230	676.539	1.16262	0.175224	-6.63505	3.24e-11	3.8e-10
ENSG00000104611	2802.65	-0.959074	0.14459	6.63305	3.29e-11	3.85e-10
ENSG00000094804	2428.52	0.862084	0.129982	-6.63234	3.3e-11	3.87e-10
ENSG00000007306	60.9206	4.64682	0.700663	-6.63204	3.31e-11	3.87e-10
ENSG00000162522	23956.1	-0.85282	0.128642	6.62941	3.37e-11	3.94e-10
ENSG00000180694	12803.5	0.87878	0.132557	-6.62947	3.37e-11	3.94e-10
ENSG00000179399	71.3793	-3.8867	0.58649	6.62705	3.42e-11	4e-10
ENSG00000147679	2434.61	-0.880267	0.132838	6.6266	3.43e-11	4.01e-10
ENSG00000176148	1158.03	-1.38975	0.209819	6.62358	3.51e-11	4.09e-10
ENSG00000173905	2938.43	0.843199	0.127305	-6.62344	3.51e-11	4.09e-10
ENSG00000185361	584.463	1.2726	0.192142	-6.62326	3.51e-11	4.09e-10
ENSG00000257261	321.301	-1.69847	0.256501	6.6217	3.55e-11	4.14e-10
ENSG00000120725	2411.52	-1.07467	0.162304	6.62135	3.56e-11	4.14e-10
ENSG00000100324	1995.42	0.933807	0.141056	-6.62013	3.59e-11	4.18e-10
ENSG00000259033	85.8048	3.42886	0.518172	-6.61721	3.66e-11	4.26e-10
ENSG00000134982	4330.04	0.927322	0.140246	-6.61213	3.79e-11	4.4e-10
ENSG00000271533	330.941	-1.86987	0.282965	6.60812	3.89e-11	4.52e-10
ENSG00000108861	5044.96	-1.02547	0.155195	6.60761	3.91e-11	4.53e-10
ENSG00000100479	828.583	1.34339	0.203364	-6.60582	3.95e-11	4.59e-10
ENSG00000110057	3825.11	-1.18862	0.179955	6.60511	3.97e-11	4.61e-10
ENSG00000137747	2975.09	0.95843	0.145109	-6.6049	3.98e-11	4.61e-10
ENSG00000173391	59.2564	5.8025	0.878529	-6.60479	3.98e-11	4.61e-10
ENSG00000100889	2384.3	-1.0569	0.160026	6.60454	3.99e-11	4.62e-10
ENSG00000078487	385.891	-1.50274	0.227542	6.60421	4e-11	4.63e-10
ENSG00000176658	7142.02	0.799391	0.121045	-6.60409	4e-11	4.63e-10
ENSG00000130222	409.103	1.48291	0.224569	-6.60338	4.02e-11	4.65e-10
ENSG00000125870	3361.36	-0.840629	0.127317	6.60266	4.04e-11	4.67e-10
ENSG00000112874	1841.12	1.21679	0.184295	-6.60242	4.05e-11	4.67e-10
ENSG00000069998	3557.71	0.834331	0.12637	-6.60228	4.05e-11	4.67e-10
ENSG00000197785	1737.05	0.890032	0.134824	-6.60143	4.07e-11	4.7e-10
ENSG00000110660	1388.99	-0.98973	0.150005	6.59798	4.17e-11	4.81e-10
ENSG00000101096	3364.97	-0.861751	0.130614	6.5977	4.18e-11	4.81e-10
ENSG00000132688	660.745	1.71313	0.259672	-6.59728	4.19e-11	4.82e-10
ENSG00000129680	1224	-1.01283	0.153629	6.59267	4.32e-11	4.97e-10
ENSG00000285969	91.8059	6.4217	0.974203	-6.59175	4.35e-11	5e-10
ENSG00000141738	1699.94	0.921984	0.139873	-6.59156	4.35e-11	5.01e-10
ENSG00000181220	2576.99	0.86951	0.131917	-6.59132	4.36e-11	5.01e-10
ENSG00000101608	29579.1	1.0278	0.15599	-6.58887	4.43e-11	5.09e-10
ENSG00000153827	15192.5	-0.746968	0.113373	6.58859	4.44e-11	5.1e-10
ENSG00000091986	91.7967	-2.93715	0.446094	6.58414	4.58e-11	5.25e-10
ENSG00000286619	694.819	-1.15527	0.175484	6.58332	4.6e-11	5.28e-10
ENSG00000180530	2101.85	-0.926569	0.140749	6.58315	4.61e-11	5.28e-10
ENSG00000162777	4030.27	-0.880332	0.133786	6.58017	4.7e-11	5.39e-10
ENSG00000151491	4170.17	-0.836713	0.127168	6.57961	4.72e-11	5.4e-10
ENSG00000111319	454.989	-2.29949	0.349627	6.57698	4.8e-11	5.5e-10
ENSG00000131876	3783.02	0.831352	0.126444	-6.57484	4.87e-11	5.57e-10
ENSG00000074211	5105.02	0.849426	0.129198	-6.5746	4.88e-11	5.58e-10
ENSG00000204950	61.397	-3.83195	0.583002	6.57279	4.94e-11	5.64e-10
ENSG00000175315	75.2003	-7.30765	1.11188	6.57232	4.95e-11	5.66e-10
ENSG00000128335	1280.26	-1.09645	0.166876	6.57042	5.02e-11	5.73e-10
ENSG00000106245	2245.02	-0.837858	0.127538	6.5695	5.05e-11	5.76e-10
ENSG00000241111	124.091	-2.44943	0.372867	6.56918	5.06e-11	5.77e-10
ENSG00000012171	4407.28	1.31339	0.199976	-6.56775	5.11e-11	5.82e-10
ENSG00000188385	103.987	3.13709	0.477668	-6.5675	5.12e-11	5.83e-10
ENSG00000145287	76.3446	-3.29463	0.501769	6.56602	5.17e-11	5.89e-10
ENSG00000070413	9144.96	0.889034	0.135405	-6.56575	5.18e-11	5.89e-10
ENSG00000231187	84.1318	3.07441	0.468287	-6.56523	5.2e-11	5.91e-10
ENSG00000178966	2084.96	1.07047	0.163069	-6.56448	5.22e-11	5.94e-10
ENSG00000151882	74.4938	-7.28739	1.11024	6.56382	5.24e-11	5.96e-10
ENSG00000108984	326.513	1.75013	0.266662	-6.56311	5.27e-11	5.99e-10
ENSG00000106789	695.982	1.46642	0.223462	-6.56226	5.3e-11	6.02e-10
ENSG00000152056	766.291	-1.20246	0.183289	6.56046	5.36e-11	6.09e-10
ENSG00000174640	53.8034	-5.79718	0.883712	6.56004	5.38e-11	6.1e-10
ENSG00000253641	55.6556	4.70631	0.717448	-6.5598	5.39e-11	6.11e-10
ENSG00000165672	9180.66	0.764852	0.116666	-6.55594	5.53e-11	6.27e-10
ENSG00000150756	896.965	-1.04972	0.160262	6.55003	5.75e-11	6.51e-10
ENSG00000217165	1351.26	1.33707	0.204144	-6.54967	5.77e-11	6.53e-10
ENSG00000114126	2619.26	0.964691	0.147292	-6.54951	5.77e-11	6.53e-10
ENSG00000269994	63.059	6.29376	0.961004	-6.54914	5.79e-11	6.54e-10
ENSG00000120868	2360.86	0.865327	0.132161	-6.54754	5.85e-11	6.61e-10
ENSG00000135424	255.936	1.78291	0.272365	-6.54604	5.91e-11	6.67e-10
ENSG00000286786	74.2828	-7.29012	1.11379	6.5453	5.94e-11	6.7e-10
ENSG00000136754	5570.38	0.797697	0.12192	-6.5428	6.04e-11	6.81e-10
ENSG00000124145	10839.2	0.913308	0.13963	-6.54091	6.11e-11	6.9e-10
ENSG00000117523	19832.6	-0.70879	0.108387	6.53943	6.18e-11	6.96e-10
ENSG00000278318	79.5763	-9.83489	1.5043	6.53785	6.24e-11	7.03e-10
ENSG00000058056	1937.14	1.09619	0.167701	-6.53659	6.29e-11	7.09e-10
ENSG00000154734	80.7972	-9.85786	1.50819	6.53622	6.31e-11	7.1e-10
ENSG00000108395	44118.3	-0.686954	0.10512	6.53494	6.36e-11	7.16e-10
ENSG00000154511	390.832	1.41163	0.216147	-6.53087	6.54e-11	7.35e-10
ENSG00000114391	19994.7	-0.697241	0.106781	6.52966	6.59e-11	7.41e-10
ENSG00000072110	16321.3	-1.03198	0.15805	6.52945	6.6e-11	7.41e-10
ENSG00000116675	894.777	-1.40408	0.215056	6.52892	6.62e-11	7.44e-10
ENSG00000105639	116.683	2.46706	0.378117	-6.52461	6.82e-11	7.65e-10
ENSG00000088305	2536.87	0.869385	0.13325	-6.52448	6.82e-11	7.65e-10
ENSG00000100578	1934.45	0.951839	0.145911	-6.5234	6.87e-11	7.7e-10
ENSG00000143376	4643.14	0.760329	0.11656	-6.52308	6.89e-11	7.72e-10
ENSG00000172661	2343.81	0.883375	0.135468	-6.52094	6.99e-11	7.82e-10
ENSG00000243317	6484.33	0.762838	0.116999	-6.52002	7.03e-11	7.87e-10
ENSG00000167699	3864.28	0.776838	0.119157	-6.51945	7.06e-11	7.89e-10
ENSG00000064313	4285.5	-0.760509	0.116659	6.5191	7.07e-11	7.91e-10
ENSG00000118777	3772.63	-0.935183	0.143476	6.51805	7.12e-11	7.96e-10
ENSG00000260337	107.79	2.97256	0.456229	-6.5155	7.24e-11	8.09e-10
ENSG00000123179	1184.68	-0.973075	0.149353	6.51525	7.26e-11	8.1e-10
ENSG00000062725	45644	-0.800224	0.122834	6.51469	7.28e-11	8.13e-10
ENSG00000139644	81621.9	0.675198	0.103663	-6.51337	7.35e-11	8.2e-10
ENSG00000100938	4282.79	-0.812899	0.12485	6.51098	7.47e-11	8.32e-10
ENSG00000261716	3368.92	-1.13895	0.17503	6.50718	7.66e-11	8.53e-10
ENSG00000146909	3382.8	0.795336	0.122241	-6.50629	7.7e-11	8.58e-10
ENSG00000175066	1889.14	1.0971	0.168662	-6.50472	7.78e-11	8.66e-10
ENSG00000151014	522.556	-1.30471	0.200643	6.50268	7.89e-11	8.78e-10
ENSG00000133687	89.343	-9.99898	1.53866	6.49849	8.11e-11	9.02e-10
ENSG00000197054	74.305	3.58158	0.551362	-6.49588	8.25e-11	9.17e-10
ENSG00000101347	2024.22	-0.946369	0.145717	6.49455	8.33e-11	9.25e-10
ENSG00000162836	1803.16	1.15503	0.177885	-6.4931	8.41e-11	9.34e-10
ENSG00000103852	1147.75	0.972118	0.149766	-6.49093	8.53e-11	9.46e-10
ENSG00000272944	80.6899	-3.17441	0.489052	6.49094	8.53e-11	9.46e-10
ENSG00000282164	95.5883	-2.72473	0.419827	6.49013	8.58e-11	9.51e-10
ENSG00000186812	1062.01	-1.1072	0.170607	6.48975	8.6e-11	9.53e-10
ENSG00000107341	4449.19	-0.784558	0.120894	6.48962	8.61e-11	9.53e-10
ENSG00000113532	2554.98	-1.34213	0.206844	6.48858	8.66e-11	9.59e-10
ENSG00000232187	660.594	-1.27958	0.197225	6.4879	8.7e-11	9.63e-10
ENSG00000163762	190.491	-2.00804	0.309564	6.48666	8.78e-11	9.71e-10
ENSG00000180425	253.242	-1.67485	0.25828	6.48465	8.89e-11	9.83e-10
ENSG00000138600	14685.9	0.917209	0.141468	-6.48349	8.96e-11	9.9e-10
[truncated: 20,085 more rows]
