# Supplementary material for: Genome-wide analysis of the FOXA1 transcriptional regulatory network identifies super enhancer associated LncRNAs in tamoxifen resistance
Source: Front Genet. 2022 Sep 20;13:992444. doi: 10.3389/fgene.2022.992444 (PMC9530462; doi:10.3389/fgene.2022.992444)
Supplement: Supplementary file 2 [file Table3.XLSX]

## Sheet: MCF7
CLOSEST_GENE	enhancerRank	isSuper
TBX2-AS1	1	1
TBX2-AS1	2	1
NACA2	3	1
MIR21	4	1
BMP7	5	1
SUMO1P1	6	1
PARD6B	7	1
SUMO1P1	8	1
NCOA3	9	1
BCAS1	10	1
ZMYND8	11	1
BRIP1	12	1
GRHL2	13	1
ATP9A	14	1
TTC6	15	1
ZNF217	16	1
DOK5	17	1
DSCAM-AS1	18	1
SYTL2	19	1
ESR1	20	1
SNTB1	21	1
THADA	22	1
LOC441155	23	1
LINC00709	24	1
GAPVD1	25	1
TFAP2C	26	1
MIR4268	27	1
TNFRSF11B	28	1
MIR135A2	29	1
FOXA1	30	1
LOC101243545	31	1
PTRH2	32	1
GRHL2	33	1
EVL	34	1
KCND3	35	1
ATXN7	36	1
FAM65C	37	1
LOC401177	38	1
XBP1	39	1
SLC22A15	40	1
BMP7-AS1	41	1
FAM217B	42	1
LOC646736	43	1
HIST1H4G	44	1
BFSP2	45	1
CASQ2	46	1
CCDC47	47	1
PREX1	48	1
TRPS1	49	1
AMOTL1	50	1
LOC100288798	51	1
VPS37C	52	1
ATG5	53	1
NACAP1	54	1
KIAA0196	55	1
MIR8084	56	1
USP32	57	1
MIR1208	58	1
LOC101929715	59	1
KIAA1324	60	1
SIDT1	61	1
RHOB	62	1
PTPRG	63	1
MIR1275	64	1
TM4SF1	65	1
LINC00535	66	1
UBE2G2	67	1
MIR4662B	68	1
TBX2-AS1	69	1
SPTSSB	70	1
MIR3194	71	1
IQCJ	72	1
NCOA3	73	1
RNF32	74	1
LINC01523	75	1
TFAP2C	76	1
LINC00592	77	1
RND3	78	1
2022-03-10	79	1
ADGRG6	80	1
MIR4714	81	1
SPAM1	82	1
MMD	83	1
CUX1	84	1
CALML5	85	1
MESP2	86	1
BMPR1B	87	1
OSGIN2	88	1
EPB41L5	89	1
MIR4505	90	1
PVT1	91	1
TRPS1	92	1
PGS1	93	1
LOC100128233	94	1
MIR1294	95	1
REL	96	1
LYZL1	97	1
LOC101928569	98	1
PPM1D	99	1
BAHCC1	100	1
TBC1D8	101	1
TMEM189-UBE2V1	102	1
BRIP1	103	1
IRF2BPL	104	1
KCTD21-AS1	105	1
TPRG1-AS2	106	1
RPL13AP20	107	1
MIR3150B	108	1
TPBG	109	1
LINC01429	110	1
FAM83B	111	1
CDH18	112	1
KYNU	113	1
RIN2	114	1
LINC01227	115	1
MBTPS1	116	1
C20orf197	117	1
AUTS2	118	1
ZHX2	119	1
TMEM150C	120	1
CTNND2	121	1
NUDT7	122	1
RPS3	123	1
MIR1252	124	1
GREB1	125	1
ZNRF1	126	1
UCP3	127	1
RPL23AP87	128	1
LOC340074	129	1
CSDE1	130	1
LOC105755953	131	1
MIR4692	132	1
FBXO32	133	1
VAV3	134	1
GSTP1	135	1
PCAT29	136	1
LSM3	137	1
KRT39	138	1
B4GALNT2	139	1
BCL9L	140	1
ST7L	141	1
LYPD6B	142	1
TMEM135	143	1
DNPEP	144	1
ROBO1	145	1
IER5	146	1
EYA2	147	1
TGFB2-OT1	148	1
KYNU	149	1
SNORA70F	150	1
FAM84B	151	1
MIR4799	152	1
TPD52	153	1
DOK5	154	1
MLPH	155	1
NRCAM	156	1
HAS2	157	1
MAPKAP1	158	1
DOPEY2	159	1
FAM174B	160	1
COL5A2	161	1
SLC13A1	162	1
EDN1	163	1
PRG4	164	1
KCTD3	165	1
MIR4714	166	1
HMCN1	167	1
AMIGO2	168	1
IER3	169	1
APBB2	170	1
KTN1-AS1	171	1
SOCS2	172	1
LOC103344931	173	1
MIR5197	174	1
TRIQK	175	1
ACP6	176	1
ZNF252P	177	1
CDK6	178	1
MAL2	179	1
HIVEP3	180	1
TOP1	181	1
SIRT4	182	1
VPS13B	183	1
LRTM2	184	1
LINC01522	185	1
LOC100129697	186	1
MREG	187	1
LINC01209	188	1
HAS2-AS1	189	1
ZDHHC7	190	1
SPTBN1	191	1
PTPRG	192	1
HILPDA	193	1
C1orf137	194	1
C14orf132	195	1
NECAB1	196	1
MIR4642	197	1
RGS18	198	1
LOC152225	199	1
SEMA3C	200	1
GRHL2	201	1
LOC441155	202	1
RGS22	203	1
FAM102B	204	1
KYNU	205	1
TFAP2C	206	1
MIR2053	207	1
LOC101929023	208	1
TEX14	209	1
SYDE2	210	1
MIR633	211	1
FIGN	212	1
RPRM	213	1
ACKR3	214	1
UBA5	215	1
FAXDC2	216	1
	217	1
AHCYL1	218	1
NCOA3	219	1
GATA3	220	1
EGLN3	221	1
HERC4	222	1
DUSP4	223	1
COL2A1	224	1
LOC102724434	225	1
MSI2	226	1
AP2S1	227	1
TM4SF18	228	1
FAM83A	229	1
SULF2	230	1
PCMTD1	231	1
MIR5581	232	1
SIL1	233	1
TGFB2-AS1	234	1
CYP24A1	235	1
ZFHX3	236	1
MIR1293	237	1
FOXP1	238	1
ME3	239	1
SLC5A3	240	1
RAB4A	241	1
MIR1204	242	1
GNA13	243	1
DTNBP1	244	1
TSG101	245	1
PTPN1	246	1
ZAK	247	1
GRAMD3	248	1
ABLIM3	249	1
LOC440704	250	1
RHAG	251	1
ABCG8	252	1
FOXP1	253	1
NUDT19	254	1
BASP1P1	255	1
MIR5093	256	1
ELF3	257	1
AADACP1	258	1
MIR2278	259	1
TNFRSF11B	260	1
GPD2	261	1
C10orf126	262	1
MIR548H2	263	1
ARID5B	264	1
IGFBP5	265	1
LOC100288798	266	1
FIGN	267	1
TBC1D9	268	1
SNX31	269	1
MALRD1	270	1
LOC100652758	271	1
NRP1	272	1
MIR4472-2	273	1
CBR4	274	1
ZFHX3	275	1
METTL14	276	1
SLC38A1	277	1
BRWD1-AS1	278	1
TOB1	279	1
PRICKLE2	280	1
APOLD1	281	1
MEGF9	282	1
CD9	283	1
MIR4654	284	1
LINC00322	285	1
LINC01447	286	1
SNX16	287	1
KCNJ3	288	1
MAP7	289	1
VEZF1	290	1
LOC102724933	291	1
RAB3D	292	1
PKIB	293	1
AKAP6	294	1
NDUFAF6	295	1
ITPR2	296	1
TFPI	297	1
DAD1	298	1
GPD1L	299	1
NVL	300	1
COX6C	301	1
DOK5	302	1
ERRFI1	303	1
EGOT	304	1
ACSL3	305	1
SPINT1	306	1
LOC101928314	307	1
PKP4	308	1
SGMS1	309	1
LINC01037	310	1
DAAM1	311	1
SH3BP5	312	1
FAM129A	313	1
TMPRSS4	314	1
VIL1	315	1
N4BP3	316	1
CD101	317	1
ABCA12	318	1
RHO	319	1
2022-09-09	320	1
C8orf87	321	1
CLEC3A	322	1
SH2D4B	323	1
LOC105755953	324	1
ANKRD30B	325	1
LOC100130880	326	1
IL1R1	327	1
SNORA11B	328	1
S100P	329	1
MIR4757	330	1
CP	331	1
PBOV1	332	1
LINC00936	333	1
LMNTD1	334	1
INPP4B	335	1
TNS3	336	1
MIR6081	337	1
FTO-IT1	338	1
CD180	339	1
NHEJ1	340	1
PPM1K	341	1
PREX1	342	1
TMEM45B	343	1
WDR75	344	1
CASC15	345	1
TSC22D3	346	1
PIEZO1	347	1
TFF1	348	1
LOC101927851	349	1
MB21D2	350	1
HFE2	351	1
LY86-AS1	352	1
FAM102A	353	1
MIR6828	354	1
EPS15	355	1
TLE4	356	1
SPDEF	357	1
C6orf141	358	1
STARD13	359	1
ARL4A	360	1
RNF139-AS1	361	1
LURAP1L	362	1
PPFIA2	363	1
PDE4D	364	1
C11orf80	365	1
LINC01488	366	1
RPLP1	367	1
PTPRK	368	1
LOC101928944	369	1
LOC644919	370	1
PTGFRN	371	1
LINC00396	372	1
SALRNA3	373	1
MPHOSPH6	374	1
ATP6V1D	375	1
MIR1203	376	1
ARID5B	377	1
LEO1	378	1
WBSCR17	379	1
MIR3685	380	1
B3GNT5	381	1
DPP4	382	1
SUSD6	383	1
MIR2053	384	1
NTN4	385	1
SPINK14	386	1
OSBPL1A	387	1
ANKRD35	388	1
FGFR1OP2	389	1
C17orf58	390	1
RND3	391	1
IGSF3	392	1
CCND1	393	1
CAPN2	394	1
ASB9P1	395	1
BCAS3	396	1
THEM4	397	1
RNF43	398	1
MIR2278	399	1
PBX1	400	1
NAV2	401	1
TSKU	402	1
CDH1	403	1
ZFP36L1	404	1
BACH1-IT2	405	1
MIR3175	406	1
TRIT1	407	1
BBS10	408	1
MIR548AD	409	1
SLC39A6	410	1
MIR8066	411	1
LOC649133	412	1
AKAP1	413	1
RAB27B	414	1
KCNH8	415	1
MYO5C	416	1
RAP2C	417	1
CIB3	418	1
GSE1	419	1
ZSWIM2	420	1
TFPI	421	1
PRKCE	422	1
KRT24	423	1
SLC38A1	424	1
ZBTB43	425	1
LOC102724933	426	1
PANK3	427	1
TRPS1	428	1
EMP2	429	1
SEMA3C	430	1
KMT2E	431	1
UBC	432	1
SLITRK6	433	1
NEBL-AS1	434	1
MIR3921	435	1
BTD	436	1
KIAA1429	437	1
WWOX	438	1
EXT1	439	1
MIR4757	440	1
LINC00708	441	1
RIOK3	442	1
WWC3	443	1
LOC400548	444	1
ROBO1	445	1
CNNM2	446	1
MED13L	447	1
MIR4802	448	1
DLG2	449	1
BMP5	450	1
RAPGEF3	451	1
LGALS8	452	1
TRPS1	453	1
TMSB4X	454	1
ABHD2	455	1
TEX14	456	1
S100A10	457	1
UGDH-AS1	458	1
MIR938	459	1
DAPL1	460	1
FGFR2	461	1
LARP1	462	1
GABRG2	463	1
RHOH	464	1
AHNAK	465	1
ANKRD50	466	1
CHKA	467	1
USP10	468	1
KCTD3	469	1
AMOTL1	470	1
EPHA4	471	1
ZBBX	472	1
LINC00297	473	1
TXNRD1	474	1
SOX13	475	1
SPARCL1	476	1
C3orf14	477	1
DIRC3	478	1
SIM1	479	1
ALPP	480	1
FXYD6	481	1
MAL2	482	1
TIAM1	483	1
C3orf49	484	1
AFF3	485	1
ADAMTSL3	486	1
C1orf21	487	1
CD36	488	1
ANKRD46	489	1
CBX8	490	1
LOC100507140	491	1
THAP5	492	1
LINC00052	493	1
ATP5EP2	494	1
C7orf71	495	1
LOC103344931	496	1
LINC01435	497	1
LOC101927378	498	1
PARD3	499	1
CAB39	500	1
ARHGEF38-IT1	501	1
ATAD2	502	1
KIAA0195	503	1
LINC01271	504	1
SLC25A21-AS1	505	1
DESI2	506	1
LINC01485	507	1
CD47	508	1
MIR1206	509	1
NMD3	510	1
SLC25A25	511	1
LMCD1-AS1	512	1
EDARADD	513	1
ARID4B	514	1
KLF6	515	1
SPRED2	516	1
AP3S2	517	1
YWHAZ	518	1
MIR6070	519	1
KAT6B	520	1
ST8SIA6-AS1	521	1
ERH	522	1
HES1	523	1
PTPRG-AS1	524	1
THUMPD3	525	1
LAMB1	526	1
LINC00708	527	1
TMTC2	528	1
LOC101928105	529	1
PPP1R1C	530	1
BATF	531	1
ATXN1	532	1
EHF	533	1
MIR3920	534	1
RNF213	535	1
DNMBP	536	1
MALSU1	537	1
SLC7A5	538	1
EHF	539	1
C4orf32	540	1
RIPK4	541	1
TLE3	542	1
MIR6827	543	1
LINC01257	544	1
DMRTA1	545	1
MIR2052	546	1
PKIA	547	1
NRIP1	548	1
ANO6	549	1
H3F3B	550	1
HIST1H2BM	551	1
C1orf95	552	1
GPD2	553	1
LINC00365	554	1
MGC34796	555	1
RNF145	556	1
LINC00924	557	1
LINC01429	558	1
NUDT7	559	1
GALNT3	560	1
DTD2	561	1
PTP4A1	562	1
CEMIP	563	1
CUEDC1	564	1
BORCS5	565	1
TSC22D2	566	1
EXT1	567	1
LOC101929450	568	1
BAG3	569	1
TGOLN2	570	1
DSCAM-AS1	571	1
LMX1B	572	1
ARHGAP12	573	1
JUP	574	1
MIR4633	575	1
LOC101927502	576	1
CRIM1	577	1
MET	578	1
PODXL	579	1
DLG2	580	1
LINC01151	581	1
KLHL1	582	1
MIR326	583	1
POLD4	584	1
C1QTNF9B-AS1	585	1
OVAAL	586	1
BCCIP	587	1
SALL4	588	1
LOC100505549	589	1
FIRRE	590	1
C15orf53	591	1
MPZL3	592	1
C9orf62	593	1
PRRT3	594	1
SOWAHC	595	1
FNDC3B	596	1
LINC01206	597	1
TFAP2A-AS1	598	1
MIR544B	599	1
MIR4526	600	1
MIR4473	601	1
TSHZ2	602	1
LINC01525	603	1
IRAIN	604	1
SLC2A10	605	1
KCNC2	606	1
NR5A2	607	1
SPOPL	608	1
ZNF507	609	1
GSE1	610	1
MIR3616	611	1
GABRG3-AS1	612	1
GFRA1	613	1
GALM	614	1
JAZF1-AS1	615	1
DST	616	1
GRAMD1A	617	1
WISP1	618	1
LINC01121	619	1
SRPK2	620	1
LOC644762	621	1
LINC00862	622	1
CNBD1	623	1
CRISPLD2	624	1
LOC100996263	625	1
RHPN2	626	1
CD55	627	1
MICALCL	628	1
ZMYND11	629	1
MIR1252	630	1
MYOF	631	1
MRPS33	632	1
RAD23B	633	1
NOL10	634	1
TJP1	635	1
CYP27C1	636	1
HULC	637	1
FOS	638	1
C17orf82	639	1
LINC01350	640	1
SLC4A10	641	1
FAM129B	642	1
TNRC18	643	1
MIR5197	644	1
FAM47E	645	1
HEY2	646	1
PRSS16	647	1
IRX5	648	1
SLC1A2	649	1
ARSG	650	1
FBP1	651	1
EIF3E	652	1
LOC101929089	653	1
UBL3	654	1
PRR15L	655	1
SPECC1L	656	1
LAMB4	657	1
MIR2053	658	1
SLC26A7	659	1
LOC101927348	660	1
LINC01335	661	1
RAB9BP1	662	1
BANK1	663	1
EPB41L2	664	1
HEG1	665	1
STAT4	666	1
MAPK8IP3	667	1
CREBL2	668	1
PVT1	669	1
TP63	670	1
NHLRC1	671	1
PRLR	672	1
AMFR	673	1
CMTM8	674	1
PLEKHM3	675	1
PLD5	676	1
COL12A1	677	1
PKIA-AS1	678	1
PXDC1	679	1
SIM1	680	1
RNU6-42P	681	1
CD180	682	1
IRF2BP2	683	1
MIR8066	684	1
PRICKLE2-AS2	685	1
TLE3	686	1
KCMF1	687	1
MECOM	688	1
LINC00494	689	1
LOC388813	690	1
LINC00998	691	1
EFNA1	692	1
SP3	693	1
LINC01126	694	1
OPHN1	695	1
SNORD127	696	1
DNAJB8-AS1	697	1
TMEM229A	698	1
LOC105755953	699	1
EIF4B	700	1
MACF1	701	1
HMGCS2	702	1
USP40	703	1
BCOR	704	1
LOC100507477	705	1
VAV3	706	1
HIST1H2BK	707	1
TAF13	708	1
NIN	709	1
MIR4269	710	1
SIPA1L2	711	1
B3GNT6	712	1
TMEM181	713	1
ZNF281	714	1
MED13	715	1
MIR1251	716	1
HDAC11-AS1	717	1
TMCC1	718	1
LOC105755953	719	1
ADIPOR2	720	1
LINC00111	721	1
GTF2IRD1	722	1
YPEL2	723	1
CACNG4	724	1
MIR4325	725	1
ITGB5	726	1
CITED2	727	1
LINC01515	728	1
MIR548X	729	1
MMADHC	730	1
MCF2L	731	1
LOC102724957	732	1
DIP2B	733	1
UBR5	734	1
NUPL2	735	1
KPNB1	736	1
RASSF3	737	1
THSD4-AS1	738	1
MIR4480	739	1
TGIF1	740	1
SLC16A5	741	1
MINA	742	1
MACROD2-AS1	743	1
TRIM37	744	1
MIR708	745	1
GIN1	746	1
CAPZA2	747	1
SSPN	748	1
LINC01298	749	1
C8orf46	750	1
CASC21	751	1
FAM160A1	752	1
TANC1	753	1
RAD23B	754	1
HIPK1-AS1	755	1
IREB2	756	1
PIP4K2A	757	1
FAM84B	758	1
DSP	759	1
CCDC148-AS1	760	1
TRPS1	761	1
LOC105375734	762	1
EFNA5	763	1
KL	764	1
LOC101927630	765	1
GBE1	766	1
TCF7L2	767	1
LOC101928461	768	1
MKL2	769	1
LOC101928569	770	1
ZNHIT2	771	1
PTP4A2	772	1
NFIB	773	1
ELF1	774	1
UVRAG	775	1
KIF13B	776	1
SEMA3E	777	1
ZAK	778	1
WDR20	779	1
MIR634	780	1
RAD21-AS1	781	1
CREB3L1	782	1
TOP1	783	1
HOXB1	784	1
TLE1	785	1
FRK	786	1
RDX	787	1
HBP1	788	1
ABLIM1	789	1
SATB1-AS1	790	1
LYPD6B	791	1
AFAP1L2	792	1
HMGN4	793	1
GATSL3	794	1
MYLK-AS1	795	1
LOC101927196	796	1
C8orf87	797	1
LOC100131532	798	1
EHD4-AS1	799	1
ZNF598	800	1
LINC01101	801	1
SPATA17-AS1	802	1
FOXP1	803	1
ARRDC2	804	1
RAB11A	805	1
LINC00052	806	1
MED9	807	1
TACR2	808	1
BANK1	809	1
DSTN	810	1
CABLES1	811	1
FOXJ3	812	1
FIGN	813	1
CENPF	814	1
FAM49B	815	1
C12orf49	816	1
MAFK	817	1
FAM214A	818	1
APMAP	819	1
NR2F2	820	1
LOC101928008	821	1
NT5C2	822	1
LOC101929199	823	1
AXDND1	824	1
GPD2	825	1
EBLN1	826	1
LINC00550	827	1
PAWR	828	1
NRSN1	829	1
SCUBE3	830	1
TRAPPC9	831	1
ABHD11	832	1
GJA1	833	1
RMND1	834	1
SFMBT2	835	1
NF2	836	1
GPATCH2	837	1
PABPC1	838	1
SPIRE2	839	1
ASCL4	840	1
MIR4450	841	1
MMP16	842	1
CTNNA1	843	1

## Sheet: MCF7_TamR
CLOSEST_GENE	enhancerRank	isSuper
BCAS1	1	1
MIR21	2	1
SUMO1P1	3	1
TBX2-AS1	4	1
NACA2	5	1
SUMO1P1	6	1
TBX2-AS1	7	1
ZNF217	8	1
BMP7	9	1
ZMYND8	10	1
BRIP1	11	1
THADA	12	1
BCAS4	13	1
GRHL2	14	1
LINC00709	15	1
NACA2	16	1
MIR1208	17	1
ZNF217	18	1
GAPVD1	19	1
TM4SF1	20	1
WDR72	21	1
KCND3	22	1
NACAP1	23	1
CHD6	24	1
OSBPL1A	25	1
LOC101243545	26	1
SYNPR-AS1	27	1
ABHD2	28	1
TRPS1	29	1
LOC100130880	30	1
DOK5	31	1
XBP1	32	1
LINC00535	33	1
GRHL2	34	1
RNF32	35	1
LEO1	36	1
SPTSSB	37	1
ZBBX	38	1
MIR135A2	39	1
LOC100506175	40	1
IRF2BPL	41	1
KTN1-AS1	42	1
HILPDA	43	1
TPRG1-AS2	44	1
LOC102724933	45	1
MIR8084	46	1
PTPRG	47	1
NTN4	48	1
RIN2	49	1
LSM3	50	1
FAM214A	51	1
MYO5C	52	1
AUTS2	53	1
PTPRG-AS1	54	1
MRPL42	55	1
LOC100128233	56	1
TEX14	57	1
MIR3150B	58	1
B3GNT5	59	1
ME3	60	1
TNFRSF11B	61	1
DAPK1	62	1
KCTD3	63	1
MIR1275	64	1
AP2S1	65	1
PRICKLE2-AS2	66	1
PPFIA2	67	1
TNFRSF19	68	1
CDC20B	69	1
VPS37C	70	1
LYZL1	71	1
HIST1H1D	72	1
DUSP4	73	1
TTC6	74	1
ZNRF1	75	1
WDR89	76	1
AMZ2P1	77	1
SNTB1	78	1
CP	79	1
MIR5197	80	1
CD55	81	1
ROBO1	82	1
LIMA1	83	1
PCAT29	84	1
MREG	85	1
TP63	86	1
COL2A1	87	1
AMOTL1	88	1
TBC1D8	89	1
ELF3	90	1
LOC102724434	91	1
LINC01523	92	1
KAAG1	93	1
ATP8B1	94	1
ZFHX3	95	1
EYA2	96	1
SYTL2	97	1
TLE4	98	1
TMOD3	99	1
TGFB2-OT1	100	1
TRIQK	101	1
PVT1	102	1
RPLP1	103	1
BMP5	104	1
EHF	105	1
LAMB1	106	1
LINC00862	107	1
MIR4505	108	1
FAM129A	109	1
CYP27C1	110	1
RALBP1	111	1
IL1R1	112	1
ARHGEF28	113	1
FNDC3B	114	1
MIR5197	115	1
LRCH1	116	1
DST	117	1
LINC00879	118	1
KRT39	119	1
NAALADL2-AS1	120	1
DDB2	121	1
ARID5B	122	1
LINC01227	123	1
CUEDC1	124	1
CLEC3A	125	1
MBTPS1	126	1
ATP6V1G3	127	1
PTPRC	128	1
MIR1208	129	1
KIAA1324	130	1
TRMT12	131	1
RPA3	132	1
LINC01339	133	1
AADACP1	134	1
TPD52	135	1
PBX1	136	1
ADGRG6	137	1
PPM1D	138	1
LOC284788	139	1
NCOA3	140	1
FOXA1	141	1
EDN1	142	1
TRIM36	143	1
AGR3	144	1
C1orf21	145	1
LOC441155	146	1
INPP4B	147	1
ATP6V1D	148	1
LOC401177	149	1
PDE4D	150	1
ARID5B	151	1
LOC101928008	152	1
LOC101928569	153	1
CALML5	154	1
C18orf63	155	1
CP	156	1
NR2F1-AS1	157	1
C10orf126	158	1
FAM174B	159	1
LOC102467212	160	1
VAV3	161	1
NEK9	162	1
ACP6	163	1
KRT80	164	1
DTWD1	165	1
UBE2G2	166	1
TMCC1	167	1
S100A10	168	1
ZDHHC7	169	1
COG3	170	1
LMCD1-AS1	171	1
WWOX	172	1
LOC101928137	173	1
RFTN1	174	1
TMEM45B	175	1
SPTBN1	176	1
MIR3139	177	1
HAPLN1	178	1
COL5A2	179	1
SLC26A7	180	1
EPHA6	181	1
EGLN3	182	1
PAX9	183	1
ANKRD30B	184	1
ARHGEF38-IT1	185	1
FAM102A	186	1
AFF3	187	1
RHOB	188	1
KRT8	189	1
MIR6828	190	1
LOC100130451	191	1
C7orf71	192	1
MIR4268	193	1
RGS18	194	1
TFAP2C	195	1
TMTC2	196	1
NAV1	197	1
LINC01485	198	1
PBOV1	199	1
TRPS1	200	1
MIR4776-2	201	1
HIF1A	202	1
ABHD17C	203	1
TMEM212	204	1
JMY	205	1
MIR938	206	1
AHCYL1	207	1
SOX2	208	1
P3H2-AS1	209	1
LINC01209	210	1
SIRT4	211	1
DAD1	212	1
CD180	213	1
AMIGO2	214	1
FAM84B	215	1
PLSCR5	216	1
SIDT1	217	1
ALCAM	218	1
ZHX2	219	1
KYNU	220	1
LOC101927421	221	1
LINC00211	222	1
DNPEP	223	1
DTD2	224	1
SNORD15A	225	1
ATP9A	226	1
PHLPP1	227	1
SNX31	228	1
LOC101928519	229	1
MIR4648	230	1
KMT2E-AS1	231	1
PARD3	232	1
LINC00838	233	1
BMPR1B	234	1
MESP2	235	1
ABALON	236	1
LOC101927040	237	1
CPQ	238	1
DSC1	239	1
MYL12A	240	1
AP4E1	241	1
NR5A2	242	1
FLJ33581	243	1
MIR4714	244	1
OSGIN2	245	1
MIR4757	246	1
PRG4	247	1
SALRNA3	248	1
TSKU	249	1
FIGN	250	1
RNU6-67P	251	1
OSR2	252	1
SUSD6	253	1
LOC103344931	254	1
MIR1252	255	1
TBC1D9	256	1
FOXP1	257	1
LINC01581	258	1
RASEF	259	1
SNX27	260	1
MIR4799	261	1
NIPAL2	262	1
SIGLEC15	263	1
PREX1	264	1
NCOA3	265	1
SLC37A3	266	1
TWF1	267	1
HFE2	268	1
WBSCR17	269	1
FAM217B	270	1
DSCAM-AS1	271	1
PTPN21	272	1
UCP3	273	1
TLE1	274	1
TFAP2A-AS1	275	1
LOC100287010	276	1
LOC103344931	277	1
EGOT	278	1
DAPL1	279	1
SP3	280	1
C8orf87	281	1
MIR5580	282	1
LOC101929715	283	1
RAD54B	284	1
HERC4	285	1
KIAA0825	286	1
MIR331	287	1
CLEC18B	288	1
RNU6-42P	289	1
MIR569	290	1
TNIK	291	1
GLDN	292	1
MIR3175	293	1
KAT6B	294	1
IER5	295	1
MIR1252	296	1
WDR72	297	1
SKIL	298	1
CASC15	299	1
ZNF282	300	1
MRPS33	301	1
ASB9P1	302	1
TFAP2C	303	1
TFAP2B	304	1
NAALADL2	305	1
SLCO4C1	306	1
MIR4295	307	1
PRDM4	308	1
GALNT7	309	1
LINC01468	310	1
CEACAM3	311	1
C2orf76	312	1
UBA5	313	1
LINC00936	314	1
LOC100288798	315	1
NHEJ1	316	1
OLFML3	317	1
LINC01523	318	1
CRB1	319	1
TMEM5-AS1	320	1
CISTR	321	1
ATXN7L1	322	1
NUPL2	323	1
ABCC5-AS1	324	1
LOC284788	325	1
LOC101927070	326	1
FBXO15	327	1
THAP5	328	1
ATIC	329	1
KRT37	330	1
TRPS1	331	1
MIR148A	332	1
NF2	333	1
CAB39	334	1
EPAS1	335	1
KYNU	336	1
ST8SIA6-AS1	337	1
LINC00635	338	1
B3GNT6	339	1
TAX1BP1	340	1
AKAP6	341	1
MAL	342	1
DRAM1	343	1
C1QTNF9B-AS1	344	1
TSPAN13	345	1
C12orf79	346	1
FGF7	347	1
CABLES1	348	1
FOXA1	349	1
DCLK2	350	1
METTL4	351	1
RAD23B	352	1
ANKRD46	353	1
MMADHC	354	1
C3orf49	355	1
LINC00578	356	1
BHLHE40-AS1	357	1
HES1	358	1
GSTP1	359	1
ECT2	360	1
LPP	361	1
HMCN1	362	1
LOC101929450	363	1
KLHL38	364	1
LOC102724663	365	1
RAPGEF6	366	1
CAV2	367	1
LRRTM3	368	1
ANP32A	369	1
CUX1	370	1
C3orf58	371	1
BAHCC1	372	1
LINC00581	373	1
CRISPLD2	374	1
ZFP36L1	375	1
LRCH1	376	1
SLC38A1	377	1
TGFB2-AS1	378	1
SLC7A13	379	1
ATXN7	380	1
BFSP2	381	1
NDRG1	382	1
LYPLAL1-AS1	383	1
USP10	384	1
DLGAP1-AS1	385	1
GCLC	386	1
RHAG	387	1
CAST	388	1
GYPC	389	1
HSD17B4	390	1
GLI2	391	1
LOC152225	392	1
TRAM2-AS1	393	1
MB21D2	394	1
DSG1	395	1
CERK	396	1
P2RY1	397	1
C1orf116	398	1
SLC25A36	399	1
LINC00642	400	1
DCN	401	1
HMGCS2	402	1
LOXHD1	403	1
SNORA70F	404	1
CMTM7	405	1
MIR8086	406	1
OXR1	407	1
MACROD2-AS1	408	1
RND3	409	1
ALCAM	410	1
MIR3923	411	1
VANGL1	412	1
MIR4470	413	1
KCTD3	414	1
TPRG1-AS1	415	1
HIPK2	416	1
ERG	417	1
MIR4757	418	1
EPB41L5	419	1
TRIM34	420	1
GIN1	421	1
LMO7	422	1
LOC100130264	423	1
MAML3	424	1
UBE2H	425	1
RIOK3	426	1
KRT3	427	1
MIR2278	428	1
PRKCH	429	1
MINA	430	1
TNS3	431	1
LRRTM3	432	1
UQCR10	433	1
TEX14	434	1
ABLIM1	435	1
PTPRG-AS1	436	1
ARL4A	437	1
LOC101927460	438	1
STARD13	439	1
MIR4633	440	1
FGD3	441	1
ABLIM3	442	1
ELF1	443	1
SPAM1	444	1
GNA14	445	1
MIR5705	446	1
BRWD1-AS1	447	1
ZFP36L1	448	1
GABRP	449	1
DAAM1	450	1
GSTA3	451	1
KLHL31	452	1
PFDN4	453	1
LOC100506860	454	1
ZFAT	455	1
LAMB4	456	1
PRLR	457	1
NCEH1	458	1
MAN1A1	459	1
NR2F2	460	1
MIR618	461	1
UTAT33	462	1
VCAN	463	1
ABCG8	464	1
KIF13B	465	1
SALRNA1	466	1
CD9	467	1
PLCE1	468	1
GPD1L	469	1
MS4A7	470	1
LINC00457	471	1
C3orf58	472	1
LOC101927082	473	1
TPBG	474	1
LOC101927630	475	1
RPL13AP20	476	1
DCP2	477	1
XRCC4	478	1
POP1	479	1
FER1L6-AS2	480	1
MN1	481	1
MYO1B	482	1
SCIN	483	1
TSC22D2	484	1
IKZF2	485	1
SPINK1	486	1
BLZF1	487	1
C12orf79	488	1
MIR1204	489	1
NRCAM	490	1
FAM129B	491	1
ARHGAP12	492	1
MYBPC1	493	1
ACSL3	494	1
KRT24	495	1
UBE2E2	496	1
NEBL-AS1	497	1
CD36	498	1
HYALP1	499	1
RAB11A	500	1
MIR1294	501	1
MAPKAP1	502	1
ATP1A1-AS1	503	1
LINC00648	504	1
PDE8B	505	1
SAXO2	506	1
PPM1A	507	1
RAB9BP1	508	1
PPP2R2A	509	1
SLC2A8	510	1
GSE1	511	1
ERO1A	512	1
ZBTB38	513	1
RGS22	514	1
RNF43	515	1
TLE4	516	1
RIPK4	517	1
SLC38A1	518	1
LOC100507065	519	1
NAALADL2-AS3	520	1
PVT1	521	1
LINC01214	522	1
FAM174A	523	1
ENPP2	524	1
LINC01184	525	1
MRPS18A	526	1
UHRF1BP1L	527	1
PYGL	528	1
MGST2	529	1
MSI2	530	1
NCAM2	531	1
CD101	532	1
KLF4	533	1
UBC	534	1
ATP8B1	535	1
SCARNA17	536	1
NXPH1	537	1
KCNJ3	538	1
PHLDA1	539	1
ZBTB10	540	1
RNF145	541	1
SLC9A2	542	1
MLPH	543	1
TRPC7	544	1
MIR4776-1	545	1
LOC644919	546	1
ROBO1	547	1
SYDE2	548	1
ADAMTS9-AS1	549	1
MIR4320	550	1
ANGPTL2	551	1
ZWINT	552	1
SH2D4B	553	1
LOC728084	554	1
MIR4454	555	1
LINC01101	556	1
GRAMD3	557	1
PDK4	558	1
SHISA2	559	1
MIR4480	560	1
MIR5694	561	1
C3orf58	562	1
CTNND2	563	1
KREMEN1	564	1
FTO	565	1
ETFA	566	1
SPINK14	567	1
RFC3	568	1
CCDC148-AS1	569	1
MIR4789	570	1
GNAT3	571	1
LOC644762	572	1
2022-03-10	573	1
MIR4692	574	1
MIR4802	575	1
SCNN1B	576	1
PTPRG	577	1
PRDM6	578	1
FOXP1	579	1
LINC00861	580	1
EMC2	581	1
ACKR3	582	1
LOC102467213	583	1
ZNF608	584	1
LINC00437	585	1
NOM1	586	1
LOC101928663	587	1
OTUD7B	588	1
LINC01324	589	1
CASC21	590	1
MIR5739	591	1
EPHA4	592	1
TTC39C	593	1
SNX31	594	1
C9orf91	595	1
CBR4	596	1
ARFGAP3	597	1
PRL	598	1
LPIN2	599	1
SPATS2L	600	1
WDR72	601	1
TNFRSF11B	602	1
NBN	603	1
SMAD3	604	1
JPH2	605	1
SLC26A9	606	1
MMP16	607	1
CPS1-IT1	608	1
OSBPL10-AS1	609	1
LOC101927686	610	1
FOS	611	1
PTPN4	612	1
LMNTD1	613	1
TCP11L2	614	1
MYOF	615	1
LDLRAD4	616	1
TBC1D10A	617	1
DIO2-AS1	618	1
AGR3	619	1
PHF14	620	1
TMEM64	621	1
SOWAHC	622	1
LINC01229	623	1
PLEKHM3	624	1
LINC00845	625	1
C3orf67	626	1
PPFIBP2	627	1
ZNF252P	628	1
ZBTB7C	629	1
TAS2R13	630	1
ANK3	631	1
EHD4-AS1	632	1
TGFB2-OT1	633	1
LOC101927780	634	1
NOL10	635	1
LINC00871	636	1
ANK3	637	1
ACPP	638	1
BCL9L	639	1
MALSU1	640	1
INSIG2	641	1
SP3	642	1
FTO-IT1	643	1
LINC00882	644	1
LOC100506860	645	1
PGM2L1	646	1
ESYT2	647	1
LRRN1	648	1
NEDD9	649	1
TIPARP	650	1
C14orf159	651	1
DOK5	652	1
IL1R1	653	1
MCCC1	654	1
PRLR	655	1
MIR2278	656	1
CERS6	657	1
LINC00396	658	1
ESR1	659	1
ABTB2	660	1
PDCD6IP	661	1
RNU6-75P	662	1
SPOPL	663	1
ATP8B2	664	1
NCOA4	665	1
MIR4789	666	1
PPP1R36	667	1
ALPP	668	1
TSPAN15	669	1
C17orf58	670	1
USP32	671	1
LY86-AS1	672	1
LOC644919	673	1
SCAF11	674	1
GPD2	675	1
APOLD1	676	1
LOC101927058	677	1
CLEC3A	678	1
SNORA11B	679	1
LINC01526	680	1
EFNA5	681	1
MBOAT1	682	1
C8orf87	683	1
LOC101929551	684	1
IGSF3	685	1
HBP1	686	1
HABP2	687	1
GALNT4	688	1
FAM71D	689	1
SMOC1	690	1
ONECUT1	691	1
LRFN5	692	1
TOB1	693	1
MTERF2	694	1
DLG2	695	1
EFNA5	696	1
LOC100507477	697	1
TMEM135	698	1
LOC101929154	699	1
SCHLAP1	700	1
MIOS	701	1
MED9	702	1
VGLL3	703	1
TRAF3	704	1
IPO11-LRRC70	705	1
LRIG3	706	1
CYP24A1	707	1
LINC00297	708	1
EPS15	709	1
C12orf74	710	1
JARID2	711	1
MIR4522	712	1
GJA3	713	1
PDCD4-AS1	714	1
WWOX	715	1
DSCAM-AS1	716	1
HDGFL1	717	1
SAE1	718	1
THSD4-AS1	719	1
LINC01330	720	1
SAMD12-AS1	721	1
SNORD127	722	1
HAS2	723	1
TJP1	724	1
COLCA1	725	1
NRON	726	1
MTUS1	727	1
LINC00520	728	1
RBMS3-AS1	729	1
PEX13	730	1
LOC100505921	731	1
ST8SIA4	732	1
TNFSF8	733	1
LOC646736	734	1
ZBTB10	735	1
LRGUK	736	1
ITGB6	737	1
GATA3	738	1
MIR1266	739	1
MIR4757	740	1
CNNM2	741	1
MIR26A1	742	1
LINC00111	743	1
KCTD21-AS1	744	1
TBC1D30	745	1
GCNT2	746	1
SGMS2	747	1
TARP	748	1
ARL4A	749	1
SLC39A10	750	1
BANK1	751	1
MIR4494	752	1
CCDC59	753	1
NFIA	754	1
PTGFRN	755	1
CLDN1	756	1
LINC01588	757	1
SPATA13	758	1
LINC00322	759	1
LOC101927901	760	1
SOX13	761	1
SLC22A15	762	1
PAM	763	1
LOC101927686	764	1
EIF3H	765	1
DIRC3	766	1
SLC9A8	767	1
JAZF1-AS1	768	1
UMODL1-AS1	769	1
BCKDHB	770	1
ATF1	771	1
TLE3	772	1
PPP4R1-AS1	773	1
TGIF1	774	1
MFSD4	775	1
PIK3R1	776	1
SULF2	777	1
BACH1-IT2	778	1
PALLD	779	1
SLC41A2	780	1
PDCD6IP	781	1
SGMS1	782	1
PIK3CB	783	1
EIF3E	784	1
CBLB	785	1
RPRM	786	1
SH3RF1	787	1
LRFN5	788	1
KRT19	789	1
SCIN	790	1
ARHGAP26-IT1	791	1
LOC400867	792	1
EVX1-AS	793	1
CAPZA2	794	1
MICALCL	795	1
PDCD4-AS1	796	1
FGD2	797	1
SYBU	798	1
MIR6822	799	1
DEAR	800	1
KCNC2	801	1
MAFK	802	1
DHX15	803	1
EPB41L4A	804	1
ONECUT1	805	1
MYLIP	806	1
B4GALNT2	807	1
LINC01544	808	1
TBX2-AS1	809	1
TNFSF8	810	1
MIR4472-2	811	1
RHOBTB1	812	1
GPI	813	1
MIR3921	814	1
LINC00885	815	1
NRXN3	816	1
SPRED2	817	1
CCAT1	818	1
NUDT4	819	1
LYSMD2	820	1
LINC00243	821	1
FGFR2	822	1
FAM84A	823	1
MIR4714	824	1
FGF1	825	1
RBMS1	826	1
PDLIM5	827	1
FOXP1	828	1
PHACTR2	829	1
RERG	830	1
AP1B1	831	1
MPZL3	832	1
HMP19	833	1
HNCAT21	834	1
CASC11	835	1
ZNF608	836	1
MCL1	837	1
CD2AP	838	1
CPEB3	839	1
C4orf22	840	1
ABCD3	841	1
MIR548F2	842	1
MUCL1	843	1
C12orf79	844	1
ASB9P1	845	1
STARD13	846	1
PRICKLE2-AS1	847	1
RAB9BP1	848	1
LOC100507073	849	1
MEGF9	850	1
SPATA17-AS1	851	1
MIR6732	852	1
PACS1	853	1
MIR583	854	1
CCDC47	855	1
LINC00581	856	1
OR2F1	857	1
GPR160	858	1
DPM3	859	1
BCRP2	860	1
NCOA3	861	1
KLLN	862	1
AMN1	863	1
ANKS1B	864	1
DARS-AS1	865	1
BCCIP	866	1
PAX9	867	1
LOC100505609	868	1
CPEB4	869	1
KIAA0408	870	1
TLE3	871	1
ZMYND11	872	1
CDH1	873	1
HECTD2-AS1	874	1
SULF2	875	1
AXDND1	876	1
RERE	877	1
SPINT1	878	1
BCL6	879	1
HOXB1	880	1
IGSF5	881	1
EXT1	882	1
DNMBP	883	1
SEMA3E	884	1
PAWR	885	1
C14orf132	886	1
PHLDA1	887	1
LOC441204	888	1
LINC01525	889	1
RFTN2	890	1
GALNT5	891	1
MIR548C	892	1
GPR88	893	1
ADGRV1	894	1
MIR633	895	1
COPS8	896	1
HULC	897	1
PHF14	898	1
MIR4473	899	1
MIR7852	900	1
LINC01483	901	1
SH2D4B	902	1
BCAS3	903	1
LOC101927851	904	1
IL12A	905	1
CD47	906	1
RAB36	907	1
FLJ41278	908	1
HMGA1P7	909	1
FLJ46066	910	1
L3MBTL3	911	1
ST6GALNAC1	912	1
MEF2C	913	1
NCAM2	914	1
SFMBT2	915	1
TRAK1	916	1
PSMC2	917	1
STARD13	918	1
ATXN7L3B	919	1
LINC00578	920	1
LOC101928708	921	1
RARB	922	1
LOC100129316	923	1
FGF12	924	1
KRR1	925	1
C6orf141	926	1
WWC1	927	1
FAM204A	928	1
SLC25A21-AS1	929	1
GALM	930	1
AADACL2-AS1	931	1
MIR3660	932	1
SHH	933	1
CCDC53	934	1
NPY6R	935	1
ASAP1-IT2	936	1
SPATA31D1	937	1
FGFR2	938	1
LRRC9	939	1
MED13L	940	1
RANBP9	941	1
ABCA1	942	1
SPTSSA	943	1
AXIN2	944	1
MCFD2	945	1
EMP2	946	1
TMEM14E	947	1
RAB3D	948	1
DNAJC5B	949	1
PGS1	950	1
MACF1	951	1
RMI2	952	1
PTPRK	953	1
MIR4268	954	1
ACOT4	955	1
NR3C1	956	1
PTEN	957	1
ST7L	958	1
SGK223	959	1
RAD51B	960	1
PRKCA-AS1	961	1
PHACTR1	962	1
EEA1	963	1
LINC01184	964	1
LINC01151	965	1
CSF3R	966	1
FERMT2	967	1
ATP6V0D2	968	1
SCUBE2	969	1
SLC39A10	970	1
MECOM	971	1
PDE4D	972	1
GLUD1	973	1
CREB3L1	974	1
SLC38A2	975	1
C2CD2	976	1
MIR548U	977	1
MRPL3	978	1
AUTS2	979	1
LOC101927822	980	1
SPATS2L	981	1
DST	982	1
LINC00501	983	1
LOC100288798	984	1
CD160	985	1
MIR1252	986	1
STK24	987	1
ATP6V1G1	988	1
FAM13C	989	1
MTURN	990	1
DNAH8	991	1
PPFIA2	992	1
ATP2C2	993	1
THUMPD3	994	1
LOC728084	995	1
ESD	996	1
C20orf197	997	1
BCAS3	998	1
WEE1	999	1
MIR4633	1000	1
LINC01509	1001	1
RGS8	1002	1
MIR544B	1003	1
RNF114	1004	1
MGAT4A	1005	1
STPG1	1006	1
PTPN13	1007	1
CDH18	1008	1
TMEM161B-AS1	1009	1
GMNC	1010	1
KIAA1217	1011	1
CACNA1D	1012	1
FBXL2	1013	1
PDGFB	1014	1
MIR5684	1015	1
RBPMS-AS1	1016	1
GSE1	1017	1
LYPD6B	1018	1
DPY19L1	1019	1
LINC01126	1020	1
C1orf137	1021	1
NRP1	1022	1
LIPH	1023	1
MIR548A1	1024	1
ATP2B4	1025	1
ANO6	1026	1
IL15	1027	1
TMPRSS3	1028	1
NUDT7	1029	1
GSE1	1030	1
LINC00428	1031	1
LOC100287010	1032	1
RBMS3-AS1	1033	1
FRAT2	1034	1
C5orf38	1035	1
LINC01443	1036	1
VEPH1	1037	1
LINC00708	1038	1
RPL13AP3	1039	1
SAYSD1	1040	1
CDC14A	1041	1
PAPSS2	1042	1
PDLIM5	1043	1
FRS2	1044	1
CPB2	1045	1
CCDC59	1046	1
GDF15	1047	1
LOC101929710	1048	1
LINC01429	1049	1
SSBP2	1050	1
SIL1	1051	1
LOC101928105	1052	1
FBXL3	1053	1
PPP2R5E	1054	1
LOC101927630	1055	1
DPF3	1056	1
KL	1057	1
ITGB5	1058	1
PA2G4P4	1059	1
STEAP4	1060	1
LOC100996263	1061	1
LOC100131257	1062	1
FEZ2	1063	1
NCKAP5	1064	1
TMEM136	1065	1
ZNF507	1066	1
IP6K3	1067	1
FAM198B	1068	1
AMFR	1069	1
MIR4762	1070	1
PKP4	1071	1
KAT6B	1072	1
LINC01184	1073	1
HDAC11	1074	1
SBF2	1075	1
RAET1E-AS1	1076	1
RASA2	1077	1
LOC100129697	1078	1
LUCAT1	1079	1
MIR99A	1080	1
PRRT3	1081	1
ADAM9	1082	1
RAP2B	1083	1
ARHGEF18	1084	1
MIR6827	1085	1
MIR4654	1086	1
TMPRSS2	1087	1
FBP1	1088	1
LINC01224	1089	1
SLC1A2	1090	1
LOC221946	1091	1
CENPF	1092	1
PIAS2	1093	1
GHSR	1094	1
LOC100128568	1095	1
C3orf58	1096	1
RPL13AP3	1097	1
VCAN	1098	1
SP3	1099	1
LINC00676	1100	1
ABAT	1101	1
NPAS3	1102	1
RNU6-59P	1103	1
PPP1R3B	1104	1
HIST1H4J	1105	1
ERMP1	1106	1
HMGCLL1	1107	1
ACTR6	1108	1
FOXP1	1109	1
VIT	1110	1
DAPK1	1111	1
LARGE	1112	1
MAP2	1113	1
MIR2053	1114	1
DSCAML1	1115	1
NFIB	1116	1
DIRC3	1117	1
WAC-AS1	1118	1
IL17REL	1119	1
SGMS1	1120	1
SPOPL	1121	1
CXCR4	1122	1
NSMCE2	1123	1
LINC00323	1124	1
MIR3143	1125	1
LOC100506403	1126	1
