# Supplementary material for: Genome-wide analysis of the FOXA1 transcriptional regulatory network identifies super enhancer associated LncRNAs in tamoxifen resistance
Source: Front Genet. 2022 Sep 20;13:992444. doi: 10.3389/fgene.2022.992444 (PMC9530462; doi:10.3389/fgene.2022.992444)
Supplement: Supplementary file 4 [file Table1.XLSX]

## Sheet: Sheet1
chr	start	end	Conc	Conc_MCF7_TamR	Conc_MCF7	Fold	p.value	FDR
chr3	171127607	171128007	8.91202	9.82544	5.81038	3.97448	2.61e-132	2.49e-127
chr8	96939734	96940134	8.68244	9.63687	4.67512	4.89233	5.62e-131	2.69e-126
chr20	49942219	49942619	8.93045	9.83743	5.92905	3.8673	3.37e-128	1.07e-123
chr12	63806005	63806405	9.17412	10.0896	6.03813	4.00534	4.83e-128	1.16e-123
chr3	105387138	105387538	8.75564	9.68964	5.27268	4.36273	9.26e-128	1.77e-123
chr8	118488670	118489070	8.79509	9.69918	5.83649	3.82342	1.73e-123	2.75e-119
chr18	9514075	9514475	9.25131	10.1318	6.59855	3.49855	1.03e-121	1.41e-117
chr20	22470476	22470876	8.86885	9.76316	6.04537	3.67741	3.49e-121	4.18e-117
chr21	40318330	40318730	8.5224	5.24624	9.44595	-4.14495	4.85e-120	5.16e-116
chr15	51844721	51845121	9.05482	9.92598	6.50574	3.3884	8.83e-119	8.45e-115
chr5	124995375	124995775	8.5145	9.46052	4.74745	4.6452	2.17e-118	1.89e-114
chr5	93039839	93040239	8.84938	9.75843	5.81671	3.89645	5.75e-118	4.58e-114
chr3	171618193	171618593	9.28589	10.1511	6.7993	3.32188	6.42e-117	4.72e-113
chr3	154522116	154522516	8.54993	9.47064	5.32491	4.09695	2.93e-116	2e-112
chr8	124854403	124854803	9.4035	7.08694	10.2509	-3.13144	4.68e-116	2.99e-112
chr1	151885361	151885761	8.53956	9.47946	4.92435	4.48777	6.81e-116	4.07e-112
chr18	2480554	2480954	9.1132	9.97506	6.66012	3.28323	3.81e-115	2.15e-111
chr1	215678665	215679065	8.55732	9.45751	5.65435	3.75808	7.99e-114	4.25e-110
chr18	73895518	73895918	8.5496	9.47483	5.24235	4.1809	4.22e-112	2.12e-108
chr10	125646403	125646803	9.25483	10.1223	6.74454	3.34478	4.85e-112	2.32e-108
chr1	198534576	198534976	9.19466	10.0718	6.5805	3.45716	1.86e-111	8.49e-108
chr3	105152989	105153389	8.61252	9.51917	5.61612	3.85975	1.35e-110	5.87e-107
chr3	175460198	175460598	8.68601	9.60014	5.57272	3.97784	5.25e-110	2.18e-106
chr13	41648251	41648651	8.64076	9.55969	5.44699	4.05996	1.33e-109	5.31e-106
chr18	62800631	62801031	9.24012	10.1149	6.65186	3.42788	1.1e-107	4.21e-104
chr3	174973442	174973842	8.6022	9.50482	5.66475	3.79717	2.09e-106	7.69e-103
chr9	110797561	110797961	8.55422	9.43554	5.89163	3.50556	2.18e-106	7.73e-103
chr1	207043256	207043656	8.41081	9.32168	5.34972	3.92384	2.31e-105	7.89e-102
chr14	61714054	61714454	9.06725	9.95592	6.31602	3.59784	4.92e-105	1.62e-101
chr5	83738268	83738668	8.99474	9.86968	6.40463	3.43074	9.28e-105	2.96e-101
chr15	52408826	52409226	8.28705	9.21517	4.9242	4.22504	1.35e-104	4.16e-101
chr6	51613606	51614006	8.23485	9.16656	4.7998	4.30158	6.54e-103	1.96e-99
chr13	46539523	46539923	8.14549	9.07887	4.67566	4.3355	8.59e-103	2.49e-99
chr18	73942239	73942639	9.27925	10.1505	6.72934	3.38493	1.3e-102	3.65e-99
chr3	105141075	105141475	8.30761	9.25351	4.54357	4.6341	6.92e-102	1.89e-98
chr3	30193769	30194169	8.2985	9.21447	5.15493	4.00084	1.05e-101	2.79e-98
chr2	220227433	220227833	8.28273	4.94895	9.20935	-4.19449	1.93e-100	4.98e-97
chr3	131601457	131601857	8.20247	9.12077	5.01945	4.0427	1.19e-99	3e-96
chr8	98164802	98165202	8.74189	9.61917	6.12565	3.45346	1.32e-99	3.23e-96
chr5	90306573	90306973	8.46979	9.36324	5.65755	3.6591	7.83e-99	1.87e-95
chr3	163707649	163708049	8.24891	9.15129	5.31496	3.78906	1.76e-98	4.06e-95
chr6	151632587	151632987	9.29624	7.04366	10.1363	-3.05714	1.78e-98	4.06e-95
chr1	183699584	183699984	8.16317	9.11456	4.24748	4.77793	5.52e-98	1.23e-94
chr14	57714338	57714738	8.12858	9.07613	4.32076	4.67093	3.85e-97	8.38e-94
chr5	90309160	90309560	8.81276	9.66913	6.41314	3.2212	4.43e-97	9.42e-94
chr5	62600762	62601162	8.65128	9.51506	6.17897	3.29929	5.92e-97	1.23e-93
chr2	37803019	37803419	8.74466	9.5874	6.46923	3.0873	6.69e-96	1.35e-92
chr10	130345664	130346064	9.11472	10.0017	6.38466	3.57108	6.76e-96	1.35e-92
chr10	24488579	24488979	8.1039	9.0382	4.61435	4.34786	9.57e-96	1.87e-92
chr22	29095452	29095852	8.17472	9.06166	5.44499	3.5702	1.32e-95	2.52e-92
chr20	24106403	24106803	8.36911	9.28362	5.24968	3.97597	1.59e-95	2.99e-92
chr10	77042682	77043082	8.20257	9.10345	5.28991	3.76433	5.49e-95	1.01e-91
chr5	90056323	90056723	7.95485	8.89265	4.38831	4.42499	1.08e-93	1.95e-90
chr18	74348599	74348999	8.09961	9.00619	5.10423	3.84513	2.03e-93	3.6e-90
chr5	57435728	57436128	8.25873	9.16442	5.27662	3.83369	9.86e-93	1.72e-89
chr6	129938592	129938992	7.99299	8.93978	4.20551	4.65237	1.06e-92	1.82e-89
chr5	147835311	147835711	9.61055	10.4576	7.2975	3.12626	1.32e-92	2.22e-89
chr5	136710853	136711253	8.00037	8.89915	5.11682	3.72783	1.16e-91	1.92e-88
chr8	108600151	108600551	8.33691	9.22816	5.55315	3.62662	2.16e-91	3.5e-88
chr7	143967372	143967772	8.11422	9.01865	5.15063	3.8157	2.38e-91	3.79e-88
chr2	125696631	125697031	8.57265	9.43492	6.11542	3.27886	9.48e-91	1.49e-87
chr12	82408825	82409225	8.13702	9.02859	5.34915	3.63183	1.35e-90	2.08e-87
chr8	101388176	101388576	8.86411	9.7342	6.32636	3.36511	1.92e-90	2.91e-87
chr7	80139207	80139607	9.05048	9.86685	6.98575	2.85326	2.3e-90	3.43e-87
chr1	96255852	96256252	8.13467	9.00904	5.5508	3.41483	2.74e-90	4.04e-87
chr7	134022358	134022758	8.57889	9.44691	6.06303	3.34212	7.36e-90	1.07e-86
chr10	67156240	67156640	8.33677	9.1967	5.90279	3.25598	1.46e-89	2.08e-86
chr14	63624746	63625146	8.89631	9.72487	6.73845	2.9572	1.57e-89	2.2e-86
chr3	144053025	144053425	8.85475	9.6575	6.88661	2.74579	1.76e-89	2.44e-86
chr15	52252739	52253139	8.81898	9.66667	6.49982	3.13343	5.93e-89	8.11e-86
chr12	74225752	74226152	7.95775	8.86917	4.88797	3.92239	7.52e-89	1.01e-85
chr5	23494503	23494903	8.08076	4.46816	9.02055	-4.46918	8.25e-89	1.1e-85
chr1	207298793	207299193	7.95652	8.87502	4.77011	4.04122	3.16e-88	4.14e-85
chr12	79294536	79294936	8.13216	8.99675	5.65158	3.30569	6.5e-88	8.36e-85
chr5	131496630	131497030	8.38116	9.27514	5.56221	3.65528	6.55e-88	8.36e-85
chr15	65171468	65171868	7.99797	8.88258	5.29652	3.53626	1.49e-87	1.87e-84
chr3	175682784	175683184	9.38746	10.1993	7.35597	2.81641	1.73e-87	2.15e-84
chr6	51352420	51352820	7.90203	8.8462	4.18252	4.58196	3.48e-87	4.27e-84
chr1	177419947	177420347	8.08818	5.32661	8.97768	-3.59879	3.99e-87	4.83e-84
chr8	88376372	88376772	8.03344	8.92919	5.19104	3.68734	4.17e-87	4.99e-84
chr7	103392051	103392451	8.27368	9.13076	5.86724	3.21982	4.55e-87	5.38e-84
chr3	172536529	172536929	8.15676	9.05898	5.22505	3.77736	1.7e-86	1.99e-83
chr3	105835586	105835986	8.18961	9.05324	5.71884	3.29614	3.27e-86	3.77e-83
chr5	55657423	55657823	8.00556	8.88944	5.31287	3.52884	4.03e-86	4.59e-83
chr15	51708087	51708487	8.63232	9.45469	6.52259	2.90058	1.16e-85	1.31e-82
chr5	90221925	90222325	8.36152	9.22656	5.87637	3.30885	1.59e-85	1.77e-82
chr7	7779841	7780241	8.27919	9.17413	5.44753	3.67276	2.92e-85	3.21e-82
chr10	34217537	34217937	8.84203	9.69049	6.51592	3.13963	3.33e-85	3.62e-82
chr14	48351806	48352206	8.00782	8.89707	5.24942	3.59538	4.04e-85	4.34e-82
chr5	94362723	94363123	8.07233	8.96734	5.23966	3.67486	4.12e-85	4.39e-82
chr8	126922298	126922698	7.82725	8.75219	4.52543	4.15687	4.88e-85	5.13e-82
chr10	56139346	56139746	8.7457	9.57955	6.54519	2.99843	6.83e-85	7.1e-82
chr12	74624197	74624597	8.46197	9.33457	5.89736	3.39499	8.85e-85	9.1e-82
chr20	21725835	21726235	7.86231	8.7893	4.52144	4.19303	1.18e-84	1.2e-81
chr6	56652929	56653329	7.9996	8.91002	4.9455	3.89996	1.77e-84	1.78e-81
chr1	198655550	198655950	7.83014	8.75996	4.43371	4.24732	1.86e-84	1.85e-81
chr7	134966630	134967030	8.8854	9.74657	6.43919	3.26703	2.15e-84	2.12e-81
chr3	190070976	190071376	9.5364	10.3139	7.72982	2.56218	2.47e-84	2.41e-81
chr2	8920974	8921374	7.80477	8.72017	4.67078	3.97707	7.3e-84	7.06e-81
chr11	9896893	9897293	8.30411	9.18978	5.58988	3.54704	1.25e-83	1.2e-80
chr8	79914421	79914821	7.96744	8.89751	4.56581	4.25629	1.63e-83	1.55e-80
chr16	80024011	80024411	8.71251	9.53794	6.5792	2.92815	7.33e-83	6.81e-80
chr3	146580943	146581343	8.63093	9.44984	6.54731	2.87048	7.33e-83	6.81e-80
chr9	87570751	87571151	8.93982	9.79564	6.54552	3.20914	8.01e-83	7.37e-80
chr5	89414827	89415227	7.83881	8.75921	4.61943	4.06702	1.17e-82	1.06e-79
chr18	9329465	9329865	8.40697	9.27244	5.91738	3.31232	1.43e-82	1.29e-79
chr5	82635691	82636091	7.94097	8.83609	5.10692	3.67317	6.57e-82	5.87e-79
chr11	16088761	16089161	7.89187	8.78532	5.07971	3.65073	1.23e-81	1.09e-78
chr7	2412170	2412570	8.26875	9.11262	5.98345	3.09162	5.23e-81	4.59e-78
chr12	82479753	82480153	7.70812	8.61607	4.6922	3.85566	6.07e-81	5.28e-78
chr3	171164195	171164595	7.81883	8.78177	3.51781	5.13217	8.76e-81	7.55e-78
chr7	108099675	108100075	7.97243	8.85208	5.32921	3.46853	1.52e-80	1.3e-77
chr3	33325895	33326295	7.83651	8.74456	4.81908	3.86147	1.55e-80	1.31e-77
chr21	35953556	35953956	8.2557	9.12305	5.74682	3.33382	1.73e-80	1.45e-77
chr2	177535005	177535405	8.0033	8.86093	5.59162	3.22713	2.23e-80	1.85e-77
chr5	98604544	98604944	7.73573	8.66008	4.44481	4.12822	2.91e-80	2.4e-77
chr21	40321099	40321499	8.07015	5.57646	8.93603	-3.30807	1.05e-79	8.59e-77
chr6	19454630	19455030	8.74959	9.57109	6.64656	2.89311	4.65e-79	3.77e-76
chr8	106624047	106624447	7.75768	8.70412	3.97956	4.62491	1.42e-78	1.14e-75
chr12	102481803	102482203	7.97838	8.86343	5.2715	3.53578	2.87e-78	2.29e-75
chr11	47243398	47243798	9.19408	9.98492	7.30467	2.65321	4.27e-78	3.37e-75
chr3	169949037	169949437	7.66709	8.60677	4.05714	4.44989	5.67e-78	4.44e-75
chr2	20823818	20824218	7.67893	8.62312	3.95918	4.57314	8.03e-78	6.25e-75
chr1	202532217	202532617	7.9912	8.87386	5.31302	3.50132	1.08e-77	8.31e-75
chr14	41657801	41658201	8.6557	9.4818	6.51717	2.93254	1.09e-77	8.34e-75
chr7	121480023	121480423	7.66394	8.59122	4.3173	4.18757	2.32e-77	1.76e-74
chrX	11053592	11053992	7.92751	8.79202	5.44784	3.2979	3.13e-77	2.36e-74
chr18	49834978	49835378	8.47049	9.31666	6.16486	3.11378	4.75e-77	3.55e-74
chr21	31310848	31311248	7.67527	8.58594	4.61737	3.89642	5.9e-77	4.37e-74
chr20	19396743	19397143	8.74904	9.55332	6.77039	2.75381	6.6e-77	4.86e-74
chr11	66146030	66146430	8.51328	9.37202	6.09088	3.23798	1.69e-76	1.24e-73
chr18	3595791	3596191	7.89869	8.7561	5.48907	3.22159	3.05e-76	2.21e-73
chr16	87231240	87231640	8.97897	9.79069	6.94806	2.81185	4.36e-76	3.14e-73
chr12	81518749	81519149	7.59301	8.50826	4.46143	3.97454	3.22e-75	2.3e-72
chr10	126118428	126118828	8.16507	9.01867	5.79166	3.18314	8.41e-75	5.96e-72
chr18	45858343	45858743	7.73262	8.69765	3.34849	5.20569	1.16e-74	8.13e-72
chr16	82322191	82322591	7.58723	8.51804	4.17079	4.25614	1.37e-74	9.59e-72
chr8	118914301	118914701	7.97429	8.85634	5.30331	3.50036	1.66e-74	1.15e-71
chr9	87396091	87396491	7.73071	8.62828	4.86375	3.69814	2.49e-74	1.72e-71
chr8	109593272	109593672	7.93804	8.81298	5.34782	3.40656	2.73e-74	1.87e-71
chr3	176147290	176147690	7.81919	8.69927	5.17105	3.47204	2.97e-74	2.01e-71
chr6	21468377	21468777	7.89791	8.7567	5.47502	3.23316	3.19e-74	2.15e-71
chr8	90692728	90693128	7.90519	8.81559	4.85145	3.89204	4.22e-74	2.82e-71
chr3	168424239	168424639	8.06859	8.89516	5.92646	2.93453	4.71e-74	3.13e-71
chr14	92917264	92917664	7.73455	3.90415	8.68293	-4.66566	4.94e-74	3.26e-71
chr13	30477701	30478101	7.63978	8.54919	4.60145	3.8759	5.36e-74	3.52e-71
chr6	46901777	46902177	7.71683	8.64084	4.4322	4.12279	6.91e-74	4.5e-71
chr2	211408454	211408854	7.61783	8.5575	4.00799	4.4512	1.05e-73	6.8e-71
chr4	173017170	173017570	7.89827	8.77412	5.29804	3.42223	1.83e-73	1.17e-70
chr5	93022788	93023188	8.4784	9.31163	6.28301	2.98837	1.85e-73	1.18e-70
chr6	22954949	22955349	8.03594	8.87758	5.76998	3.06393	2.4e-73	1.52e-70
chr5	107930785	107931185	8.26611	9.10036	6.06232	2.99895	2.62e-73	1.65e-70
chr2	18210225	18210625	8.05688	8.91852	5.60602	3.26191	2.98e-73	1.87e-70
chr10	23869672	23870072	7.90448	8.77261	5.38752	3.33864	3.18e-73	1.97e-70
chr3	129506402	129506802	8.10137	5.77419	8.94995	-3.12007	3.48e-73	2.15e-70
chr3	164635365	164635765	7.5245	8.4733	3.68233	4.68034	5.45e-73	3.34e-70
chr5	159186252	159186652	8.47429	9.3116	6.24511	3.02763	5.66e-73	3.45e-70
chr18	23115721	23116121	7.83532	8.69525	5.40136	3.24479	5.9e-73	3.58e-70
chr3	169497533	169497933	7.81373	8.68213	5.29394	3.33461	9.12e-73	5.49e-70
chr5	106047345	106047745	7.53273	8.46827	4.01657	4.36085	9.87e-73	5.9e-70
chr3	168139940	168140340	7.58088	8.4703	4.82039	3.58979	1.23e-72	7.31e-70
chr6	8410585	8410985	7.57605	8.48231	4.58537	3.82717	3.58e-72	2.11e-69
chr16	20704322	20704722	7.51072	8.42677	4.36583	3.97895	3.88e-72	2.28e-69
chr7	27735058	27735458	8.23068	9.07913	5.90465	3.13287	4.85e-72	2.83e-69
chr3	187507258	187507658	8.12902	8.97954	5.78421	3.15133	6.5e-72	3.77e-69
chr6	52352397	52352797	8.09733	8.93552	5.86087	3.03538	8.55e-72	4.93e-69
chr8	93102369	93102769	9.16089	9.91176	7.50427	2.38614	9.14e-72	5.23e-69
chr3	150317521	150317921	8.67251	9.48054	6.66777	2.78053	1.04e-71	5.92e-69
chr12	77026986	77027386	8.30673	9.124	6.23538	2.85612	1.17e-71	6.62e-69
chr13	23794791	23795191	7.65914	8.54549	4.93659	3.5525	1.3e-71	7.33e-69
chr8	86940777	86941177	7.70889	8.58667	5.08696	3.43947	1.44e-71	8.06e-69
chr7	140667491	140667891	7.53288	8.47553	3.85131	4.51744	1.5e-71	8.33e-69
chr9	81321053	81321453	7.88476	5.61223	8.72716	-3.07041	1.82e-71	1.01e-68
chr14	36751136	36751536	7.75634	8.62279	5.25684	3.31166	2.35e-71	1.29e-68
chr18	31122869	31123269	7.54137	8.45768	4.39227	3.98582	2.46e-71	1.35e-68
chr7	80876804	80877204	7.70942	5.29411	8.56743	-3.21891	2.55e-71	1.39e-68
chr7	103660562	103660962	8.60045	9.42031	6.50976	2.87485	3.02e-71	1.63e-68
chr4	155530341	155530741	7.61842	8.58292	3.2562	5.18023	3.03e-71	1.63e-68
chr4	173038498	173038898	8.77827	9.55863	6.95432	2.57665	3.48e-71	1.85e-68
chr6	38792314	38792714	7.96499	8.82228	5.55659	3.22089	3.48e-71	1.85e-68
chr8	127398231	127398631	8.96638	9.73585	7.20693	2.50411	4.75e-71	2.51e-68
chr2	60908076	60908476	8.43973	6.54743	9.23102	-2.6486	5.66e-71	2.97e-68
chr5	90119659	90120059	8.24558	9.0447	6.30194	2.70726	5.69e-71	2.97e-68
chr1	191153688	191154088	8.28652	5.96388	9.13459	-3.12224	7.24e-71	3.77e-68
chr1	218958120	218958520	8.83008	9.6144	6.9818	2.60574	7.65e-71	3.96e-68
chr12	92702650	92703050	7.51224	8.46359	3.59785	4.74108	7.69e-71	3.96e-68
chr14	100012187	100012587	7.88053	5.61223	8.72244	-3.06517	1.24e-70	6.35e-68
chr18	50011956	50012356	8.05896	8.92283	5.58576	3.28857	1.91e-70	9.7e-68
chr8	101385917	101386317	8.55298	9.35866	6.56469	2.76126	1.93e-70	9.78e-68
chr10	57413739	57414139	7.42367	8.365	3.77439	4.47381	2.52e-70	1.27e-67
chr9	73515238	73515638	8.69289	9.4709	6.88308	2.56151	2.66e-70	1.33e-67
chr7	8597391	8597791	7.8765	8.73755	5.43147	3.25394	2.98e-70	1.48e-67
chr22	48169044	48169444	7.64317	8.57649	4.17462	4.30568	3.31e-70	1.64e-67
chr10	86204931	86205331	7.64945	8.59532	3.88609	4.59766	4.12e-70	2.03e-67
chr12	75921928	75922328	8.96265	9.77812	6.90453	2.83878	5.05e-70	2.48e-67
chr5	73764608	73765008	7.92848	8.78122	5.56316	3.17261	8.54e-70	4.17e-67
chr18	9639005	9639405	7.70268	8.58532	5.0247	3.50268	1.3e-69	6.29e-67
chr19	34218290	34218690	7.71439	5.32656	8.56953	-3.19375	1.42e-69	6.85e-67
chr4	145003718	145004118	8.47338	9.25389	6.64851	2.57833	2.19e-69	1.06e-66
chr12	95755596	95755996	7.43375	8.37929	3.67908	4.58602	3.98e-69	1.9e-66
chr6	53469049	53469449	8.19949	9.02171	6.09095	2.89331	4.3e-69	2.04e-66
chr7	142036292	142036692	7.69925	8.66808	3.15141	5.35062	5.76e-69	2.73e-66
chr12	81381931	81382331	9.33166	10.0955	7.60443	2.46679	6.47e-69	3.05e-66
chr7	134368903	134369303	7.64242	8.51603	5.06696	3.39378	8.47e-69	3.97e-66
chr9	114986122	114986522	7.7216	8.60323	5.05545	3.49109	1.68e-68	7.85e-66
chr2	118078762	118079162	7.45574	8.40049	3.72173	4.5699	1.73e-68	8.03e-66
chr7	25846555	25846955	8.78354	9.56075	6.97856	2.55478	2.5e-68	1.16e-65
chr2	108193160	108193560	7.99269	8.83445	5.72567	3.06679	2.89e-68	1.33e-65
chr5	107031978	107032378	7.72577	8.57542	5.38886	3.13798	3.2e-68	1.46e-65
chr8	91610341	91610741	8.12609	8.91718	6.23509	2.65123	3.92e-68	1.78e-65
chr15	63212074	63212474	7.63373	8.50984	5.03066	3.41753	4.43e-68	2.01e-65
chr12	59030365	59030765	7.58943	8.47658	4.85704	3.5595	5.03e-68	2.27e-65
chr22	28424665	28425065	7.98881	8.80688	5.91151	2.85678	5.9e-68	2.65e-65
chr5	83494174	83494574	7.86481	8.70019	5.65167	3.00831	6.69e-68	2.99e-65
chr10	16893621	16894021	7.8814	8.73298	5.52686	3.15622	7.07e-68	3.15e-65
chr21	38561262	38561662	7.54893	8.512	3.24261	5.10842	7.37e-68	3.27e-65
chr11	80271885	80272285	7.53615	4.50459	8.44512	-3.83961	1.3e-67	5.72e-65
chr8	98332796	98333196	8.941	9.70207	7.22905	2.44912	1.44e-67	6.33e-65
chr7	80272486	80272886	7.39641	8.29444	4.52322	3.70081	1.57e-67	6.86e-65
chr3	132344653	132345053	8.41638	9.20123	6.56474	2.60654	1.98e-67	8.6e-65
chr4	137601852	137602252	7.40581	8.29905	4.59651	3.6301	2.64e-67	1.14e-64
chr18	46469471	46469871	8.55813	9.3666	6.55032	2.78131	2.77e-67	1.19e-64
chr15	36506758	36507158	7.4722	8.35995	4.73238	3.5624	4.92e-67	2.11e-64
chr6	50974917	50975317	7.46369	8.37612	4.37788	3.92232	5.16e-67	2.2e-64
chr12	9721229	9721629	7.4587	8.36286	4.49913	3.78673	5.71e-67	2.43e-64
chr14	67442517	67442917	8.30577	9.11329	6.3046	2.7746	6.26e-67	2.65e-64
chr8	88369896	88370296	7.39758	8.32739	4.0014	4.22345	9.67e-67	4.07e-64
chr18	73843674	73844074	7.48958	8.39116	4.56696	3.75369	1.01e-66	4.24e-64
chr5	51902478	51902878	7.38702	8.2981	4.3226	3.89253	1.33e-66	5.54e-64
chr3	106447720	106448120	7.47346	8.38996	4.32101	3.98158	1.74e-66	7.25e-64
chr21	18717730	18718130	7.76485	2.87881	8.74025	-5.63258	1.82e-66	7.53e-64
chr5	107303622	107304022	7.51595	8.44692	4.096	4.25362	1.85e-66	7.63e-64
chr14	102125373	102125773	8.06537	8.90541	5.81309	3.04964	2.33e-66	9.58e-64
chr12	75766714	75767114	7.92136	8.76911	5.60165	3.12083	3.49e-66	1.43e-63
chr12	45596239	45596639	7.96844	8.78854	5.8759	2.87428	3.69e-66	1.5e-63
chr3	178424904	178425304	7.42991	8.37986	3.55564	4.69148	4.25e-66	1.72e-63
chr4	105957594	105957994	7.8258	8.7063	5.17285	3.47102	4.95e-66	2e-63
chr22	32472381	32472781	7.50302	8.45963	3.42622	4.88386	5.2e-66	2.09e-63
chr5	53350970	53351370	7.38595	8.29442	4.36204	3.84692	5.42e-66	2.17e-63
chr12	75863188	75863588	7.51824	8.43285	4.3973	3.95352	8.1e-66	3.23e-63
chr5	91219086	91219486	9.07235	9.83452	7.35434	2.45417	9.04e-66	3.59e-63
chr1	217124380	217124780	7.50155	8.3933	4.71139	3.61161	1.07e-65	4.25e-63
chr1	201604815	201605215	9.00276	9.76755	7.26998	2.47238	1.57e-65	6.18e-63
chr18	46842594	46842994	7.59511	8.56442	3.02488	5.34957	1.69e-65	6.63e-63
chr9	3920527	3920927	7.5912	8.4758	4.88984	3.52421	1.93e-65	7.55e-63
chr17	65542582	65542982	8.98817	9.74617	7.29322	2.42874	1.97e-65	7.64e-63
chr7	140897004	140897404	7.43255	8.31418	4.7664	3.48372	1.97e-65	7.64e-63
chr7	142104801	142105201	7.41436	8.36069	3.63922	4.59758	2.33e-65	9e-63
chr6	51490139	51490539	8.01712	8.83321	5.95446	2.84201	2.83e-65	1.09e-62
chr9	22455254	22455654	7.88344	5.61127	8.7258	-3.05866	3.52e-65	1.35e-62
chr12	21672142	21672542	7.76495	8.61208	5.4508	3.11516	3.55e-65	1.35e-62
chr7	156931811	156932211	8.80599	9.58695	6.97833	2.57901	3.8e-65	1.44e-62
chr3	167748310	167748710	7.82685	8.65386	5.68116	2.93372	4.19e-65	1.58e-62
chr5	51835466	51835866	7.33786	8.27504	3.78513	4.38039	5.41e-65	2.04e-62
chr19	32702036	32702436	8.76177	7.10653	9.51239	-2.37889	5.74e-65	2.15e-62
chr10	98332883	98333283	7.88725	8.71112	5.76598	2.90496	7.07e-65	2.64e-62
chr3	193712155	193712555	8.25471	6.21879	9.06712	-2.80632	9.43e-65	3.51e-62
chr3	30692394	30692794	7.80885	8.64104	5.62196	2.97738	9.94e-65	3.69e-62
chr11	85150671	85151071	7.46074	8.34188	4.80029	3.47649	1.05e-64	3.89e-62
chr3	185120217	185120617	8.84322	9.63944	6.9188	2.68844	1.18e-64	4.35e-62
chr2	16021807	16022207	7.83203	8.64503	5.79191	2.81566	1.38e-64	5.06e-62
chr14	58808763	58809163	7.60864	8.48215	5.03419	3.38745	1.39e-64	5.08e-62
chr12	42593947	42594347	7.39126	8.29973	4.36739	3.84844	1.5e-64	5.44e-62
chr19	34325996	34326396	8.03852	8.86515	5.8959	2.93063	1.51e-64	5.46e-62
chr15	51875179	51875579	8.12387	8.93045	6.12933	2.76753	1.66e-64	6e-62
chr1	61133001	61133401	7.48684	8.34596	5.06074	3.22872	2.05e-64	7.38e-62
chr8	126083734	126084134	7.79263	8.60901	5.72778	2.84072	2.25e-64	8.06e-62
chr3	172142216	172142616	8.09265	8.91279	5.99986	2.87428	2.37e-64	8.46e-62
chr17	63752648	63753048	10.0311	8.48996	10.7591	-2.24515	2.92e-64	1.04e-61
chr1	186129064	186129464	7.80901	8.62741	5.72918	2.85774	2.96e-64	1.05e-61
chr2	76256668	76257068	8.07621	8.89522	5.99189	2.86468	3.76e-64	1.33e-61
chr16	23241110	23241510	9.12218	9.91652	7.21017	2.6745	4.25e-64	1.49e-61
chr7	24492395	24492795	7.63623	8.51316	5.02385	3.42876	4.74e-64	1.66e-61
chr16	78211775	78212175	7.89149	8.71706	5.75712	2.91881	5.08e-64	1.78e-61
chr19	28701396	28701796	7.37012	8.2555	4.65946	3.52834	6.32e-64	2.2e-61
chr6	55898258	55898658	7.34657	8.24849	4.41906	3.75484	7.33e-64	2.54e-61
chr17	14699844	14700244	7.85048	8.68406	5.65222	2.9887	7.45e-64	2.57e-61
chr14	48331367	48331767	7.39594	8.30556	4.3544	3.85582	8.59e-64	2.96e-61
chr15	72210770	72211170	7.80706	8.66917	5.35153	3.26543	1.02e-63	3.48e-61
chr8	109580121	109580521	7.74193	8.59136	5.40707	3.13037	1.27e-63	4.34e-61
chr7	137964298	137964698	8.99399	9.75078	7.30563	2.41963	1.63e-63	5.54e-61
chr16	22026611	22027011	7.74119	8.55267	5.712	2.80197	2.32e-63	7.86e-61
chr10	72449806	72450206	8.45897	9.24575	6.59535	2.62071	2.98e-63	1.01e-60
chr7	16978312	16978712	8.65921	9.39675	7.07139	2.30388	3.48e-63	1.17e-60
chr17	41417813	41418213	7.6936	8.51987	5.55375	2.92546	3.71e-63	1.24e-60
chr9	110073384	110073784	7.261	8.16406	4.3173	3.76218	4.13e-63	1.38e-60
chr10	59536872	59537272	8.0865	8.90187	6.02909	2.83466	4.98e-63	1.66e-60
chr15	89129726	89130126	8.13779	8.97903	5.87526	3.05975	5.46e-63	1.81e-60
chr10	118183068	118183468	7.91179	8.73055	5.82936	2.86347	5.5e-63	1.82e-60
chr3	135194744	135195144	7.47346	8.37065	4.61171	3.67684	6.27e-63	2.06e-60
chr6	127463039	127463439	7.91609	8.74536	5.75259	2.94658	6.27e-63	2.06e-60
chr14	88895102	88895502	7.68791	8.54546	5.27709	3.21564	6.6e-63	2.16e-60
chr12	89829667	89830067	7.88355	8.73479	5.53204	3.15206	6.69e-63	2.18e-60
chr2	178909912	178910312	7.37951	8.26398	4.6798	3.51821	6.77e-63	2.2e-60
chr18	8177543	8177943	7.24697	8.18338	3.71154	4.35618	6.89e-63	2.23e-60
chr2	135926451	135926851	7.49439	8.34732	5.12731	3.16313	8.57e-63	2.77e-60
chr21	40367806	40368206	7.65259	8.52001	5.14295	3.31658	8.81e-63	2.84e-60
chr12	71954908	71955308	7.74964	8.5903	5.49214	3.05254	9.95e-63	3.2e-60
chr3	172012760	172013160	7.34533	8.23758	4.54871	3.6209	1.3e-62	4.17e-60
chr8	82429950	82430350	7.95218	5.68255	8.79425	-3.05062	1.43e-62	4.56e-60
chr18	15083495	15083895	7.33522	8.27372	3.75258	4.40706	1.71e-62	5.44e-60
chr18	21290820	21291220	7.33465	8.27964	3.59441	4.55321	1.77e-62	5.62e-60
chr6	11735257	11735657	8.7895	9.53389	7.16681	2.34424	1.99e-62	6.27e-60
chr10	131924992	131925392	7.37341	8.27332	4.47419	3.71674	2.04e-62	6.43e-60
chr1	200016829	200017229	9.49082	10.2541	7.76676	2.45955	2.76e-62	8.65e-60
chr3	34367552	34367952	7.24722	8.15431	4.24434	3.82063	3.69e-62	1.15e-59
chr8	68754227	68754627	7.27373	8.19362	4.06325	4.03281	4.57e-62	1.42e-59
chr3	171129610	171130010	7.29405	8.24401	3.41979	4.67358	4.62e-62	1.44e-59
chr18	31199313	31199713	9.34588	10.0927	7.71068	2.35814	6.11e-62	1.89e-59
chr4	169287476	169287876	7.79407	8.63265	5.55424	3.03325	6.67e-62	2.06e-59
chr22	18070495	18070895	9.2776	10.0229	7.65031	2.34857	9.32e-62	2.87e-59
chr17	67047444	67047844	7.50424	4.70473	8.39672	-3.59789	1.08e-61	3.31e-59
chr9	79878171	79878571	7.24112	8.17245	3.81401	4.24637	1.13e-61	3.45e-59
chr3	176273868	176274268	7.38231	8.25291	4.83923	3.35445	1.28e-61	3.91e-59
chr2	142998295	142998695	7.37967	3.57176	8.32723	-4.61818	1.35e-61	4.11e-59
chr15	53831955	53832355	8.98088	9.73215	7.3222	2.38597	1.39e-61	4.21e-59
chr10	53902909	53903309	7.4495	8.30781	5.03124	3.21749	1.43e-61	4.32e-59
chr12	83002995	83003395	7.47281	8.33424	5.02399	3.25529	1.45e-61	4.38e-59
chr18	48133740	48134140	8.27552	9.0563	6.449	2.57793	1.52e-61	4.56e-59
chr3	166981729	166982129	7.42547	8.29383	4.90614	3.32082	1.67e-61	4.98e-59
chr1	88838655	88839055	7.32458	8.21888	4.50136	3.64273	1.67e-61	4.98e-59
chr11	74371691	74372091	8.11472	8.92124	6.12059	2.7641	2.27e-61	6.75e-59
chr5	96627674	96628074	7.51188	8.36224	5.16849	3.13811	2.6e-61	7.69e-59
chr16	84407576	84407976	7.89457	8.71276	5.81638	2.85523	2.91e-61	8.6e-59
chr17	65061962	65062362	8.24754	9.03662	6.36938	2.63195	3.14e-61	9.25e-59
chr7	64686546	64686946	7.86045	8.68381	5.74311	2.90015	3.3e-61	9.68e-59
chr3	196546508	196546908	7.17792	8.10269	3.87921	4.11617	3.64e-61	1.06e-58
chr3	23728575	23728975	7.28565	8.18543	4.3883	3.71266	4.03e-61	1.17e-58
chr12	18359098	18359498	7.45545	8.31166	5.05742	3.19412	4.14e-61	1.2e-58
chr12	99607226	99607626	7.22727	8.169	3.5685	4.48053	5.97e-61	1.73e-58
chr10	37789523	37789923	7.47451	8.33299	5.05461	3.22472	6.6e-61	1.91e-58
chr13	70391670	70392070	7.32188	4.29127	8.23079	-3.82294	7.76e-61	2.24e-58
chr4	95304980	95305380	7.27089	8.22885	3.14932	4.92247	8.33e-61	2.39e-58
chr5	103426090	103426490	8.32649	9.09273	6.58551	2.48109	1.02e-60	2.91e-58
chr7	89027847	89028247	7.33136	3.80813	8.26721	-4.31739	1.1e-60	3.14e-58
chr7	47541984	47542384	7.3184	8.22015	4.39336	3.74599	1.26e-60	3.59e-58
chr12	69527733	69528133	7.75773	8.57734	5.66886	2.86743	1.49e-60	4.24e-58
chr17	69761988	69762388	8.10795	8.92198	6.06031	2.82304	1.67e-60	4.72e-58
chr3	175748022	175748422	7.55339	8.39024	5.32805	3.01036	1.76e-60	4.96e-58
chr7	22378268	22378668	7.26959	8.15781	4.52403	3.56279	1.91e-60	5.39e-58
chr7	7799065	7799465	8.21999	8.99688	6.41692	2.55048	2.01e-60	5.63e-58
chr7	7922732	7923132	7.51124	8.35371	5.23808	3.06606	2.02e-60	5.65e-58
chr3	166734742	166735142	7.45728	8.31795	5.0159	3.24079	2.04e-60	5.7e-58
chr12	94677615	94678015	8.00346	8.82714	5.88374	2.90054	3.03e-60	8.43e-58
chr4	55122299	55122699	7.92479	8.75415	5.76061	2.9498	3.69e-60	1.02e-57
chr3	167318896	167319296	7.71965	8.55237	5.52843	2.98129	3.82e-60	1.06e-57
chr3	187913669	187914069	8.04504	8.84924	6.06687	2.74651	4.65e-60	1.28e-57
chr3	87756623	87757023	7.59657	8.45093	5.21603	3.17461	4.75e-60	1.31e-57
chr2	105187181	105187581	8.13649	8.97822	5.86975	3.05942	5.97e-60	1.64e-57
chr11	74447598	74447998	7.51738	8.3577	5.26273	3.04574	7.03e-60	1.92e-57
chr12	75944108	75944508	8.18964	8.97362	6.34347	2.59941	1.23e-59	3.34e-57
chr16	35434217	35434617	7.55972	8.53712	2.5521	5.73392	1.34e-59	3.64e-57
chr12	81262551	81262951	7.49418	8.34431	5.15296	3.14115	2.16e-59	5.85e-57
chr15	53540907	53541307	7.1844	8.1113	3.84523	4.15327	2.32e-59	6.27e-57
chr13	19843306	19843706	8.60901	9.40038	6.71624	2.65183	2.37e-59	6.39e-57
chr7	19970089	19970489	7.64785	8.51265	5.16526	3.28967	2.47e-59	6.65e-57
chr6	67210312	67210712	7.34953	8.20466	4.96174	3.18608	2.93e-59	7.86e-57
chr14	69214381	69214781	7.63144	8.45611	5.50403	2.90232	3.57e-59	9.53e-57
chr6	129920182	129920582	7.15398	8.0705	4.00138	3.96702	3.6e-59	9.6e-57
chr16	79037510	79037910	7.69468	8.52297	5.53893	2.93746	4.01e-59	1.07e-56
chr3	146580144	146580544	7.29527	8.19596	4.38523	3.72272	4.67e-59	1.24e-56
chr3	166829781	166830181	9.79517	10.5168	8.28445	2.21133	4.94e-59	1.31e-56
chr2	170123117	170123517	8.03649	8.83342	6.10746	2.69093	5.28e-59	1.39e-56
chr2	125710978	125711378	7.16	8.06787	4.14517	3.83168	5.5e-59	1.45e-56
chr16	28526920	28527320	7.13765	8.04579	4.1188	3.8354	5.7e-59	1.49e-56
chr21	34736964	34737364	7.21131	8.16607	3.19347	4.81248	5.95e-59	1.55e-56
chr20	56829418	56829818	8.74363	7.0915	9.49367	-2.36734	6.72e-59	1.75e-56
chr3	34247413	34247813	8.29377	9.03772	6.67335	2.34061	8.28e-59	2.15e-56
chr12	88958173	88958573	9.01419	9.82304	7.00364	2.7802	8.57e-59	2.22e-56
chr8	134858556	134858956	7.70382	8.51373	5.68575	2.78809	9.1e-59	2.35e-56
chr18	63514793	63515193	7.41524	8.26951	5.0356	3.17762	9.76e-59	2.52e-56
chr5	77946613	77947013	8.67326	9.40628	7.10785	2.27657	1.24e-58	3.18e-56
chr10	96596662	96597062	8.85209	9.57357	7.34217	2.21042	1.32e-58	3.4e-56
chr3	171806393	171806793	8.31225	9.0898	6.50524	2.55303	1.44e-58	3.68e-56
chr6	3418710	3419110	7.20599	8.13345	3.85609	4.17125	1.45e-58	3.7e-56
chr3	169944190	169944590	7.53604	8.37287	5.3109	3.01258	1.5e-58	3.81e-56
chr14	80003142	80003542	9.58782	10.2986	8.12728	2.15108	1.6e-58	4.06e-56
chr9	86640000	86640400	8.731	9.49724	6.99005	2.47778	1.88e-58	4.76e-56
chr13	24148683	24149083	7.45083	8.30347	5.08641	3.15763	1.94e-58	4.89e-56
chr18	3506500	3506900	7.15079	8.08657	3.62919	4.32738	2.09e-58	5.26e-56
chr12	109343066	109343466	7.80044	8.62279	5.69084	2.89058	2.5e-58	6.29e-56
chr3	45868323	45868723	7.73927	8.57234	5.54516	2.9814	5.16e-58	1.29e-55
chr15	52571063	52571463	7.71248	8.54683	5.50789	2.98755	5.31e-58	1.33e-55
chr6	47407687	47408087	8.45344	9.20776	6.7784	2.40381	5.81e-58	1.45e-55
chr3	169758616	169759016	7.21702	8.10695	4.45008	3.57339	6.05e-58	1.5e-55
chr22	43750918	43751318	7.79294	8.64013	5.47823	3.10766	6.81e-58	1.69e-55
chr7	93551848	93552248	7.70084	8.53609	5.48887	2.9969	7.38e-58	1.82e-55
chr3	97257926	97258326	7.87148	8.65636	6.01973	2.60284	8.17e-58	2.02e-55
chr6	39008749	39009149	7.84578	8.67487	5.68378	2.94327	8.69e-58	2.14e-55
chr1	58183246	58183646	7.27755	8.18749	4.23108	3.86717	9.38e-58	2.3e-55
chr3	171841145	171841545	7.25786	8.13877	4.60013	3.46633	1.07e-57	2.62e-55
chr16	23540273	23540673	8.5032	9.26019	6.81371	2.41926	1.1e-57	2.69e-55
chr7	31408368	31408768	8.69993	9.41233	7.23189	2.16007	1.2e-57	2.91e-55
chr2	220077365	220077765	7.24563	4.56783	8.12825	-3.46607	1.21e-57	2.95e-55
chr22	16731227	16731627	8.23944	9.0348	6.32071	2.67725	1.27e-57	3.07e-55
chr14	32475305	32475705	7.25769	8.13206	4.67386	3.38791	1.28e-57	3.09e-55
chr6	32298854	32299254	7.19859	8.0909	4.40123	3.61617	1.8e-57	4.35e-55
chr13	97878371	97878771	7.42104	8.28796	4.91669	3.30829	1.98e-57	4.77e-55
chr18	78806697	78807097	8.29347	9.07853	6.44056	2.60604	2.06e-57	4.94e-55
chr3	191238310	191238710	7.85511	8.63043	6.06143	2.53627	2.39e-57	5.71e-55
chr2	132544045	132544445	7.7572	8.61311	5.36204	3.18876	2.74e-57	6.53e-55
chr7	139679535	139679935	7.70885	8.5163	5.70818	2.76998	3.1e-57	7.39e-55
chr7	116339664	116340064	7.0866	7.99898	4.00167	3.8962	3.33e-57	7.9e-55
chr12	52444750	52445150	8.27949	9.05851	6.46365	2.5602	3.41e-57	8.07e-55
chrX	97145954	97146354	7.39503	8.25717	4.93915	3.26016	3.68e-57	8.7e-55
chr14	66536977	66537377	7.36673	8.20445	5.13415	3.0195	4.46e-57	1.05e-54
chr11	118545523	118545923	8.15239	6.3871	8.92287	-2.49519	4.86e-57	1.14e-54
chr21	39616358	39616758	7.47348	8.36652	4.66675	3.62432	5.4e-57	1.27e-54
chr5	96093926	96094326	7.29809	8.1764	4.67024	3.43031	8.27e-57	1.93e-54
chr11	115249180	115249580	7.45825	8.31161	5.08721	3.16317	9.33e-57	2.18e-54
chr2	122063724	122064124	7.28877	8.18219	4.47708	3.62192	9.64e-57	2.24e-54
chr10	59322947	59323347	7.19839	8.08608	4.45934	3.55051	9.8e-57	2.27e-54
chr13	32134607	32135007	7.15175	8.05681	4.17896	3.79122	9.88e-57	2.29e-54
chr4	157994772	157995172	7.79793	8.61012	5.76361	2.80299	1.05e-56	2.43e-54
chr3	188817505	188817905	7.14934	8.08306	3.67223	4.28493	1.08e-56	2.49e-54
chr12	18595362	18595762	7.29046	8.17249	4.61962	3.47784	1.09e-56	2.52e-54
chr1	218618954	218619354	8.77597	9.52045	7.15284	2.342	1.47e-56	3.37e-54
chr7	69107634	69108034	7.41636	8.26293	5.10719	3.10172	1.66e-56	3.8e-54
chr14	40816341	40816741	7.13364	8.0231	4.37253	3.57264	1.69e-56	3.86e-54
chr5	58315909	58316309	7.2823	8.13507	4.91669	3.16013	1.71e-56	3.89e-54
chr7	113281641	113282041	7.29304	3.02055	8.25522	-5.04143	1.76e-56	4e-54
chr1	161824635	161825035	7.80179	8.60121	5.85616	2.7094	1.85e-56	4.2e-54
chr18	49818173	49818573	7.06773	7.99887	3.64439	4.23748	2.79e-56	6.3e-54
chr1	151624773	151625173	7.96376	8.76425	6.01095	2.71341	2.81e-56	6.34e-54
chr12	73220970	73221370	7.04391	7.96101	3.88139	3.97388	2.96e-56	6.67e-54
chr3	173599611	173600011	7.02365	7.95301	3.63625	4.19488	3.19e-56	7.16e-54
chr7	149674584	149674984	7.64896	8.45331	5.66986	2.74418	4.59e-56	1.03e-53
chr13	70388891	70389291	7.1802	4.32292	8.07706	-3.66282	5.9e-56	1.32e-53
chr7	64515308	64515708	7.11404	8.01003	4.2685	3.65102	8.14e-56	1.82e-53
chr3	175685804	175686204	7.10285	7.99406	4.31962	3.5903	1.02e-55	2.26e-53
chr5	117417318	117417718	7.04849	3.71162	7.97527	-4.1318	1.04e-55	2.31e-53
chr3	188881165	188881565	7.45597	8.30536	5.12145	3.12794	1.24e-55	2.74e-53
chr18	46273778	46274178	8.18197	8.97255	6.29421	2.64265	1.42e-55	3.13e-53
chr20	22375930	22376330	8.70915	9.46252	7.03924	2.39624	1.42e-55	3.14e-53
chr6	56683981	56684381	8.38545	9.11343	6.84463	2.24669	1.44e-55	3.17e-53
chr18	46468386	46468786	7.92274	8.70227	6.10378	2.56394	1.57e-55	3.44e-53
chr5	102080334	102080734	7.20196	8.09167	4.43776	3.57456	1.79e-55	3.91e-53
chr16	28923370	28923770	7.74716	8.54265	5.82765	2.67826	1.94e-55	4.25e-53
chr2	143333384	143333784	7.08081	7.98777	4.07974	3.80324	1.96e-55	4.26e-53
chr8	127662199	127662599	7.93018	8.70984	6.11041	2.56505	2.04e-55	4.44e-53
chr16	71585176	71585576	7.06781	8.00982	3.40189	4.47723	2.19e-55	4.76e-53
chr7	144777365	144777765	7.52414	8.35966	5.30985	2.99748	2.98e-55	6.45e-53
chr8	74589799	74590199	7.55536	8.3771	5.45048	2.88236	3.27e-55	7.07e-53
chr3	25454632	25455032	7.72125	8.52389	5.75386	2.73189	3.32e-55	7.15e-53
chr7	131007315	131007715	8.20604	8.95771	6.54522	2.38486	3.51e-55	7.55e-53
chr1	151615981	151616381	7.2466	8.1012	4.86389	3.1736	4e-55	8.58e-53
chr6	37668226	37668626	7.19028	8.07658	4.46838	3.52167	4.08e-55	8.73e-53
chr4	164753866	164754266	7.75558	8.57558	5.66383	2.86791	4.37e-55	9.33e-53
chr8	80592381	80592781	7.12718	8.05006	3.86338	4.08384	4.55e-55	9.7e-53
chr3	146585211	146585611	7.43453	8.25838	5.31346	2.89699	5.49e-55	1.17e-52
chr6	55895889	55896289	7.8306	8.64463	5.78296	2.81735	5.81e-55	1.23e-52
chr14	98806586	98806986	8.55349	9.30369	6.90051	2.37618	7.27e-55	1.54e-52
chr7	71251713	71252113	8.91366	9.63414	7.40841	2.20357	7.48e-55	1.58e-52
chr2	159944337	159944737	7.02844	7.94017	3.95384	3.89109	7.61e-55	1.6e-52
chr10	85111260	85111660	7.10408	7.99118	4.37232	3.54104	8e-55	1.68e-52
chr5	96144269	96144669	7.36231	8.20846	5.05697	3.09893	8.75e-55	1.84e-52
chr20	15862149	15862549	7.45213	8.30612	5.07517	3.17692	9.34e-55	1.95e-52
chr2	209501563	209501963	8.19664	8.94842	6.53519	2.38541	1.1e-54	2.29e-52
chr18	24231988	24232388	7.10874	7.99047	4.44138	3.4746	1.13e-54	2.35e-52
chr12	22678230	22678630	7.44714	8.28256	5.23377	3.00159	1.16e-54	2.41e-52
chr5	125283429	125283829	6.99156	7.90687	3.85893	3.94739	1.22e-54	2.54e-52
chr7	155862056	155862456	7.64117	8.43423	5.73751	2.65669	1.35e-54	2.79e-52
chr15	53739620	53740020	6.98758	7.92246	3.48556	4.31145	1.52e-54	3.14e-52
chr7	16926841	16927241	7.43092	8.26288	5.2459	2.96371	1.59e-54	3.27e-52
chr2	75037837	75038237	7.06831	4.12039	7.97166	-3.73664	1.63e-54	3.35e-52
chr13	43304426	43304826	7.10419	8.01775	4.00023	3.91028	1.81e-54	3.72e-52
chr3	182436515	182436915	8.16356	8.92574	6.44546	2.45185	2.04e-54	4.19e-52
chr6	80182247	80182647	7.13717	8.00137	4.66057	3.27492	2.17e-54	4.43e-52
chr7	21759555	21759955	7.33768	8.16356	5.20087	2.91428	2.95e-54	6.01e-52
chr15	89121366	89121766	9.7399	10.4622	8.22597	2.21298	3.49e-54	7.11e-52
chr7	13042636	13043036	7.26195	8.11589	4.88545	3.16949	3.69e-54	7.49e-52
chr5	89055618	89056018	7.18888	8.12601	3.63737	4.35407	4.04e-54	8.19e-52
chr3	82217096	82217496	7.41865	4.71525	8.30342	-3.50819	4.37e-54	8.84e-52
chr4	101264601	101265001	7.75901	5.7673	8.56518	-2.73908	5.04e-54	1.02e-51
chr12	81384877	81385277	7.60308	8.40613	5.63289	2.73352	5.12e-54	1.03e-51
chr8	85272541	85272941	7.10866	7.98383	4.51599	3.39023	5.26e-54	1.06e-51
chr5	82984852	82985252	7.12052	8.01933	4.23647	3.69955	5.41e-54	1.09e-51
chr3	152392213	152392613	7.20204	8.07862	4.5936	3.41713	6.61e-54	1.32e-51
chr18	15111979	15112379	6.9706	7.90437	3.49252	4.29144	7.1e-54	1.42e-51
chr5	129169591	129169991	7.61395	8.42616	5.57951	2.80147	7.93e-54	1.58e-51
chr14	62023937	62024337	6.94478	7.85799	3.8465	3.90226	9.37e-54	1.86e-51
chr6	158467976	158468376	7.03711	3.81246	7.9578	-4.03874	9.66e-54	1.92e-51
chr18	26575441	26575841	7.04486	7.94852	4.09251	3.76118	1.1e-53	2.18e-51
chr14	99004224	99004624	7.54722	8.38597	5.30588	3.02832	1.17e-53	2.32e-51
chr4	144582910	144583310	7.05312	7.96043	4.04679	3.82328	1.36e-53	2.67e-51
chr1	39065588	39065988	7.5974	8.41073	5.55482	2.8131	1.44e-53	2.83e-51
chr12	44454948	44455348	7.79213	8.56815	5.99428	2.54123	1.77e-53	3.47e-51
chr8	110580703	110581103	7.15738	4.42073	8.04488	-3.52182	1.81e-53	3.56e-51
chr8	131365851	131366251	7.61809	8.40231	5.77039	2.59182	1.83e-53	3.58e-51
chr13	23753397	23753797	7.54515	8.34659	5.58587	2.71631	1.86e-53	3.63e-51
chr14	90129677	90130077	7.50885	8.3386	5.34155	2.94245	2.57e-53	5e-51
chr6	39093315	39093715	7.00395	7.94421	3.38038	4.4136	2.74e-53	5.34e-51
chr13	24851570	24851970	6.97116	7.91023	3.37549	4.38163	3.06e-53	5.93e-51
chr3	58388589	58388989	7.12958	8.00643	4.51821	3.41111	3.16e-53	6.13e-51
chr19	23505805	23506205	6.97497	7.89134	3.82477	3.96226	3.2e-53	6.18e-51
chr6	120141567	120141967	7.68345	8.49452	5.65711	2.79169	3.48e-53	6.72e-51
chr10	3584973	3585373	7.18509	4.52352	8.06633	-3.45658	3.86e-53	7.44e-51
chr1	213372193	213372593	7.47203	8.31252	5.21599	3.04338	4.14e-53	7.95e-51
chr8	124447828	124448228	7.96995	8.75439	6.12093	2.59806	4.85e-53	9.3e-51
chr3	129673946	129674346	8.63092	9.3602	7.08381	2.25184	5.01e-53	9.58e-51
chr4	162406949	162407349	7.31115	8.15064	5.06364	3.03114	5.23e-53	9.98e-51
chr8	125069655	125070055	9.95338	8.48994	10.6648	-2.14916	5.94e-53	1.13e-50
chr13	77055193	77055593	7.39295	8.23049	5.16191	3.01461	6.29e-53	1.2e-50
chr20	22680297	22680697	7.48676	8.30855	5.38144	2.87946	6.43e-53	1.22e-50
chr5	142887160	142887560	6.94092	7.86424	3.66896	4.07034	7.32e-53	1.39e-50
chr6	21386884	21387284	7.15086	8.04571	4.32032	3.6347	7.38e-53	1.4e-50
chr6	72783544	72783944	6.94518	7.85568	3.88982	3.8666	7.45e-53	1.41e-50
chr18	12606887	12607287	7.44983	8.27127	5.34714	2.86886	8.13e-53	1.53e-50
chr3	150849011	150849411	7.37482	8.22289	5.05225	3.11212	8.31e-53	1.56e-50
chr20	24237539	24237939	8.13631	8.89769	6.4227	2.44525	8.99e-53	1.69e-50
chr12	43761735	43762135	7.08859	8.04112	3.1394	4.7277	9.05e-53	1.7e-50
chr6	56663297	56663697	7.91178	8.67486	6.18863	2.45652	9.2e-53	1.72e-50
chr5	73719575	73719975	7.03124	7.92506	4.2143	3.61416	9.25e-53	1.72e-50
chr3	147158561	147158961	7.33121	8.16595	5.12335	2.98067	9.7e-53	1.81e-50
chr6	56983704	56984104	7.15827	8.01201	4.78362	3.16394	1e-52	1.86e-50
chr20	8223463	8223863	7.19682	8.05961	4.73447	3.25846	1.04e-52	1.92e-50
chr15	94110735	94111135	9.28207	10.0036	7.77201	2.20796	1.23e-52	2.27e-50
chr10	59702419	59702819	7.41051	8.23825	5.25913	2.92661	1.26e-52	2.32e-50
chr13	82285161	82285561	7.13662	8.10065	2.79316	5.11014	1.38e-52	2.55e-50
chr2	207188584	207188984	7.04677	7.96022	3.94458	3.90723	1.42e-52	2.62e-50
chr3	171002132	171002532	6.98483	7.86626	4.321	3.46249	2e-52	3.68e-50
chr6	34598625	34599025	8.25145	8.98173	6.69947	2.25725	2.11e-52	3.86e-50
chr10	67102862	67103262	7.3234	8.16969	5.01674	3.09105	2.14e-52	3.92e-50
chr2	7792418	7792818	8.41665	9.14355	6.88101	2.23764	2.21e-52	4.04e-50
chr7	143979341	143979741	7.14882	8.03519	4.426	3.5189	2.25e-52	4.1e-50
chr20	15062007	15062407	7.84341	8.60637	6.12095	2.45093	2.3e-52	4.18e-50
chr12	131028094	131028494	7.19796	8.06214	4.7216	3.26493	2.46e-52	4.47e-50
chr10	111211607	111212007	6.90786	7.83706	3.52382	4.18797	2.63e-52	4.76e-50
chr3	189756415	189756815	8.54256	9.27811	6.96467	2.28766	2.71e-52	4.9e-50
chr2	225285242	225285642	8.13512	8.91631	6.30605	2.57642	2.79e-52	5.04e-50
chr9	22342962	22343362	7.27026	5.06229	8.10503	-2.97851	3.17e-52	5.72e-50
chr12	93699170	93699570	7.62777	8.42891	5.67049	2.7178	3.32e-52	5.97e-50
chr6	29661787	29662187	7.58661	8.41102	5.46126	2.89548	3.88e-52	6.96e-50
chr3	62325889	62326289	8.42836	9.16632	6.83842	2.30265	4.05e-52	7.26e-50
chr5	125498041	125498441	8.19406	8.92175	6.65462	2.24332	4.18e-52	7.48e-50
chr17	66547501	66547901	8.3668	9.14395	6.56224	2.54621	5.17e-52	9.23e-50
chr9	80482253	80482653	7.48928	8.33112	5.22159	3.05032	5.51e-52	9.82e-50
chr1	179372124	179372524	6.96053	7.90626	3.20099	4.55064	5.72e-52	1.02e-49
chr3	94965954	94966354	7.29075	8.14448	4.91625	3.16433	6.31e-52	1.12e-49
chr3	190307267	190307667	8.04078	8.7985	6.34734	2.41823	6.56e-52	1.16e-49
chr5	125402796	125403196	8.5536	9.28575	6.99245	2.26707	7.24e-52	1.28e-49
chr7	129417017	129417417	8.64883	9.37962	7.09433	2.25991	7.32e-52	1.29e-49
chr3	107802123	107802523	6.9922	7.87597	4.30073	3.49411	7.54e-52	1.33e-49
chr18	12849553	12849953	7.33488	8.15278	5.25876	2.84377	7.67e-52	1.35e-49
chr3	69683052	69683452	7.97569	8.77887	6.00461	2.73362	8.74e-52	1.53e-49
chr12	75798474	75798874	7.18789	8.03219	4.89886	3.07314	9.97e-52	1.75e-49
chr11	100671471	100671871	7.13222	2.78898	8.09624	-5.11578	1.15e-51	2.01e-49
chr5	63923904	63924304	8.06374	8.85295	6.18471	2.62918	1.25e-51	2.18e-49
chr13	73514927	73515327	6.99658	7.95139	2.97753	4.79553	1.34e-51	2.34e-49
chr3	153218790	153219190	6.96985	7.85163	4.3019	3.46983	1.38e-51	2.39e-49
chr3	80001218	80001618	7.81197	8.56185	6.16068	2.37195	1.4e-51	2.43e-49
chr8	128057144	128057544	7.17381	8.01381	4.92192	3.02729	1.55e-51	2.68e-49
chr1	152099109	152099509	7.30536	8.16096	4.91315	3.18985	1.6e-51	2.78e-49
chr6	76124113	76124513	7.20736	8.06955	4.75103	3.25108	1.7e-51	2.93e-49
chr9	77735235	77735635	7.03157	7.90221	4.48808	3.33001	1.74e-51	2.99e-49
chr4	95682838	95683238	6.87925	7.80248	3.60885	4.07752	1.84e-51	3.16e-49
chr19	23510056	23510456	7.02083	7.92993	3.98714	3.84599	1.91e-51	3.27e-49
chr5	112358918	112359318	7.30134	8.12982	5.14412	2.93133	1.91e-51	3.28e-49
chr12	67716930	67717330	7.01519	7.88793	4.44904	3.35532	1.93e-51	3.31e-49
chr4	158176684	158177084	7.1128	7.96809	4.72351	3.17294	2.07e-51	3.53e-49
chr10	17794120	17794520	7.40642	8.2101	5.43188	2.73171	2.15e-51	3.67e-49
chr6	167120290	167120690	7.11389	7.99947	4.40063	3.50465	2.51e-51	4.28e-49
chr2	136085727	136086127	7.35789	8.19432	5.13611	3.00401	2.57e-51	4.36e-49
chr7	30057645	30058045	7.74728	8.53805	5.85831	2.64371	2.64e-51	4.49e-49
chr14	75643972	75644372	7.85184	8.61706	6.11668	2.46663	2.78e-51	4.71e-49
chr2	5593931	5594331	6.97614	7.87926	4.03164	3.74537	2.84e-51	4.8e-49
chr15	47621224	47621624	7.16347	8.03279	4.63402	3.32125	3.23e-51	5.45e-49
chr2	18889547	18889947	7.52809	8.34926	5.42747	2.87336	3.26e-51	5.49e-49
chr3	171261473	171261873	7.90771	8.68919	6.07692	2.57519	3.55e-51	5.97e-49
chr13	23836344	23836744	7.45763	8.24752	5.57426	2.63458	4.31e-51	7.24e-49
chr18	74316688	74317088	9.02198	9.71734	7.62875	2.06827	4.39e-51	7.36e-49
chr10	30231261	30231661	7.18534	8.03412	4.85628	3.10746	5.88e-51	9.83e-49
chr12	70795596	70795996	7.1091	7.98323	4.52783	3.38314	6.28e-51	1.05e-48
chr8	96928435	96928835	8.26959	9.01145	6.65994	2.32285	6.93e-51	1.15e-48
chr8	92372731	92373131	6.96015	7.84579	4.24627	3.51133	7.3e-51	1.22e-48
chr6	51603923	51604323	6.97754	7.9233	3.21745	4.5611	7.65e-51	1.27e-48
chr2	162832964	162833364	7.2006	8.05532	4.81662	3.17031	7.83e-51	1.3e-48
chr6	30998728	30999128	7.09317	7.97276	4.45073	3.4363	7.9e-51	1.31e-48
chr10	45502473	45502873	7.0107	7.87586	4.52443	3.27999	8.18e-51	1.35e-48
chr1	152372647	152373047	7.9439	8.68563	6.33486	2.32334	8.47e-51	1.4e-48
chr6	56220110	56220510	7.30564	8.15182	4.99991	3.09552	8.55e-51	1.41e-48
chr1	198657657	198658057	7.56847	8.36763	5.62458	2.70227	8.74e-51	1.44e-48
chr10	46052353	46052753	7.20898	8.09063	4.54258	3.46634	8.76e-51	1.44e-48
chr1	80656189	80656589	8.3191	9.10064	6.48794	2.57622	1.2e-50	1.96e-48
chr6	111490107	111490507	6.94969	7.84642	4.09412	3.65894	1.24e-50	2.04e-48
chr4	17700989	17701389	7.53769	8.32863	5.64764	2.64049	1.41e-50	2.3e-48
chr5	106106348	106106748	7.60533	8.41555	5.58508	2.78406	1.54e-50	2.5e-48
chr5	83246840	83247240	7.03604	7.89241	4.63644	3.18588	1.71e-50	2.79e-48
chr13	42894872	42895272	7.06214	7.92231	4.62579	3.22982	1.77e-50	2.87e-48
chr14	73602212	73602612	8.177	8.91902	6.56653	2.32476	1.88e-50	3.05e-48
chr9	77596850	77597250	7.62532	8.40784	5.78813	2.5837	1.99e-50	3.21e-48
chr5	119537609	119538009	7.31305	8.16334	4.97028	3.13415	2e-50	3.23e-48
chr8	86914374	86914774	7.20488	8.03653	5.02228	2.95947	2e-50	3.23e-48
chr2	108413053	108413453	7.53322	8.33115	5.59753	2.69368	2.05e-50	3.3e-48
chr10	14687285	14687685	7.2279	8.06726	4.98147	3.02969	2.38e-50	3.83e-48
chr4	5012450	5012850	6.92312	7.83083	3.9109	3.81057	2.41e-50	3.87e-48
chr5	126600013	126600413	7.39575	8.20987	5.34745	2.81561	2.46e-50	3.94e-48
chr4	165502959	165503359	7.62722	8.40193	5.83713	2.53041	2.49e-50	3.98e-48
chr3	193553666	193554066	7.4374	8.23491	5.50451	2.68948	2.8e-50	4.47e-48
chr5	133434373	133434773	7.92173	8.67269	6.26464	2.37928	2.81e-50	4.48e-48
chr3	27335574	27335974	7.11356	7.97616	4.65309	3.24617	2.82e-50	4.49e-48
chr12	101919427	101919827	7.06724	7.95378	4.34235	3.52145	3.03e-50	4.81e-48
chr12	21725786	21726186	7.15591	7.99237	4.93388	3.00273	3.06e-50	4.86e-48
chrX	20362681	20363081	7.53703	8.34075	5.56228	2.73465	3.1e-50	4.91e-48
chr12	101012366	101012766	7.25406	8.12659	4.69025	3.35619	3.49e-50	5.52e-48
chr18	58549864	58550264	8.02197	8.78915	6.27567	2.48045	4.24e-50	6.7e-48
chr1	215224494	215224894	6.93803	7.81477	4.3279	3.40914	4.62e-50	7.28e-48
chr14	57066450	57066850	7.04696	7.89631	4.71278	3.11778	5.38e-50	8.47e-48
chr16	70136514	70136914	8.26156	8.98609	6.73721	2.22302	5.6e-50	8.8e-48
chr12	77300291	77300691	7.64514	8.42181	5.84338	2.53706	5.7e-50	8.93e-48
chr7	71348841	71349241	6.9381	7.83222	4.11722	3.61952	6.23e-50	9.76e-48
chr16	78200777	78201177	7.21616	8.03913	5.10183	2.88238	6.62e-50	1.03e-47
chr6	151436090	151436490	7.13401	4.63843	8.00007	-3.2741	6.69e-50	1.04e-47
chr6	51163829	51164229	8.00767	8.74637	6.414	2.30407	7.56e-50	1.18e-47
chr6	127939388	127939788	7.30103	8.10237	5.34246	2.71291	7.86e-50	1.22e-47
chr5	112407840	112408240	6.9349	7.81452	4.29205	3.43439	7.95e-50	1.24e-47
chr3	133986183	133986583	8.19688	8.93612	6.60054	2.30876	8.52e-50	1.32e-47
chr2	217231002	217231402	6.96911	7.87051	4.04904	3.72969	9.18e-50	1.42e-47
chr1	218646314	218646714	7.2757	8.11041	5.06818	2.98783	9.48e-50	1.47e-47
chr6	38803123	38803523	7.30207	8.14784	5.00005	3.09002	1.24e-49	1.91e-47
chr8	126131400	126131800	7.07843	7.96852	4.30942	3.55913	1.35e-49	2.08e-47
chr9	1336882	1337282	8.02164	8.77258	6.36471	2.37755	1.41e-49	2.17e-47
chr22	46847785	46848185	7.82739	8.62506	5.89341	2.68964	1.59e-49	2.45e-47
chr7	110534618	110535018	8.32748	9.03404	6.88562	2.12677	1.82e-49	2.78e-47
chr3	155187903	155188303	6.85283	7.75555	3.91394	3.73613	1.83e-49	2.81e-47
chr3	166785903	166786303	7.03313	7.8793	4.72753	3.08479	1.95e-49	2.98e-47
chr18	48357128	48357528	6.99439	7.85905	4.51317	3.26582	2.3e-49	3.51e-47
chr2	105196385	105196785	7.54129	8.33551	5.63001	2.66389	2.34e-49	3.56e-47
chr7	128444233	128444633	9.08707	9.77539	7.72341	2.03262	2.69e-49	4.09e-47
chr3	169107244	169107644	7.11093	7.95409	4.83181	3.05831	2.99e-49	4.54e-47
chr16	79715067	79715467	7.16297	8.00746	4.87226	3.07599	3.08e-49	4.67e-47
chr8	21391666	21392066	7.33843	8.19765	4.91136	3.21368	3.27e-49	4.95e-47
chr5	115176380	115176780	9.15862	9.83081	7.85997	1.95335	3.63e-49	5.49e-47
chr4	101211093	101211493	6.97872	2.84968	7.93689	-4.89788	3.65e-49	5.51e-47
chr6	127347128	127347528	8.12905	8.8518	6.61316	2.21414	3.87e-49	5.84e-47
chr6	50842374	50842774	6.86228	7.78049	3.68088	3.9823	4.35e-49	6.55e-47
chr13	109580088	109580488	6.92627	7.79805	4.37054	3.34938	4.81e-49	7.22e-47
chr14	64122290	64122690	7.66772	8.47967	5.63511	2.79829	4.84e-49	7.26e-47
chr18	57797103	57797503	7.63192	8.39015	5.93564	2.42013	6.29e-49	9.41e-47
chr12	16581407	16581807	6.89606	7.77822	4.22369	3.46692	6.47e-49	9.67e-47
chr21	28859034	28859434	6.9105	3.26512	7.85167	-4.39748	6.52e-49	9.73e-47
chr9	82368856	82369256	7.13172	7.96002	4.9759	2.92731	6.8e-49	1.01e-46
chr6	18439695	18440095	6.82721	7.74514	3.65066	3.98113	7.61e-49	1.13e-46
chr11	81071613	81072013	7.09201	7.96301	4.54458	3.34213	7.89e-49	1.17e-46
chr10	26734198	26734598	7.19375	8.04492	4.84298	3.13015	7.98e-49	1.18e-46
chr3	144162006	144162406	9.35836	10.0332	8.04932	1.96551	8.32e-49	1.23e-46
chr8	134754062	134754462	8.28867	9.04139	6.62224	2.38849	9.11e-49	1.35e-46
chr10	93548650	93549050	8.10204	8.8513	6.45398	2.36557	9.26e-49	1.37e-46
chr3	170233382	170233782	7.20311	8.01859	5.14491	2.8217	1.03e-48	1.52e-46
chr7	7956758	7957158	6.98795	7.85307	4.50197	3.27724	1.25e-48	1.84e-46
chr4	103586762	103587162	6.843	7.77355	3.43178	4.19893	1.34e-48	1.97e-46
chr5	98755260	98755660	6.85281	7.73608	4.16722	3.47479	1.4e-48	2.05e-46
chr6	1295984	1296384	7.39436	8.20066	5.40169	2.7513	1.48e-48	2.16e-46
chr16	71595536	71595936	7.51016	8.27909	5.7538	2.48684	1.64e-48	2.4e-46
chr3	162863564	162863964	7.71038	8.46932	6.01021	2.4278	1.79e-48	2.61e-46
chr10	99279436	99279836	8.10603	8.85104	6.48014	2.34082	1.82e-48	2.65e-46
chr7	141663066	141663466	8.99197	9.70187	7.53518	2.14348	2.27e-48	3.3e-46
chr5	83396120	83396520	6.78483	7.69152	3.7878	3.79612	2.64e-48	3.84e-46
chr3	63580049	63580449	6.86213	7.73964	4.24336	3.40645	2.72e-48	3.94e-46
chr17	46168057	46168457	7.76734	8.5465	5.95064	2.5594	2.75e-48	3.99e-46
chr14	55832481	55832881	7.01118	7.87703	4.5178	3.27961	2.77e-48	4.01e-46
chr7	35219359	35219759	7.30645	8.15444	4.98456	3.10044	2.78e-48	4.02e-46
chr3	182052237	182052637	6.79801	7.72859	3.38612	4.19708	2.82e-48	4.08e-46
chr2	195520647	195521047	7.20247	8.02705	5.07575	2.89532	3.02e-48	4.35e-46
chr5	83507361	83507761	7.46127	8.25507	5.55277	2.66034	3.14e-48	4.52e-46
chr5	56252554	56252954	7.15308	7.98218	4.99095	2.93348	3.22e-48	4.63e-46
chr4	185654501	185654901	7.57077	8.35481	5.72418	2.59075	3.58e-48	5.14e-46
chr10	93775276	93775676	7.76357	8.53755	5.97782	2.52367	4.19e-48	6e-46
chr3	189790497	189790897	7.37779	8.19029	5.34121	2.79644	5.05e-48	7.22e-46
chr12	1767694	1768094	8.17433	6.61431	8.90625	-2.25604	5.06e-48	7.23e-46
chr3	151816225	151816625	7.09514	7.94578	4.74916	3.12944	5.12e-48	7.3e-46
chr10	26052616	26053016	6.891	7.83814	3.09414	4.57317	5.18e-48	7.37e-46
chr12	68804281	68804681	6.91078	7.81762	3.91151	3.79373	5.47e-48	7.78e-46
chr7	69418323	69418723	6.77887	7.69915	3.5615	4.01117	6.07e-48	8.62e-46
chr14	50018370	50018770	7.3902	8.20747	5.31881	2.83528	6.22e-48	8.82e-46
chr5	138885029	138885429	6.92735	7.79141	4.4522	3.25896	7.02e-48	9.94e-46
chr5	100635035	100635435	7.01115	7.87503	4.53784	3.25872	7.32e-48	1.03e-45
chr7	95611174	95611574	7.02459	7.86539	4.7659	3.03568	7.68e-48	1.08e-45
chr6	55194747	55195147	6.88929	3.99455	7.78889	-3.68461	8.24e-48	1.16e-45
chr14	59969268	59969668	8.45041	9.19264	6.83883	2.32527	8.39e-48	1.18e-45
chr12	91926862	91927262	8.91372	9.60995	7.51681	2.07198	8.99e-48	1.26e-45
chr3	117022298	117022698	6.78493	7.71403	3.40275	4.17719	9.74e-48	1.37e-45
chr4	136060708	136061108	7.82217	8.56712	6.19665	2.34209	9.89e-48	1.39e-45
chr9	86550936	86551336	7.54491	8.32308	5.7342	2.55165	1.17e-47	1.64e-45
chr4	157999730	158000130	7.29547	8.08838	5.3927	2.65264	1.18e-47	1.65e-45
chr14	27739960	27740360	7.04273	2.55	8.01033	-5.23028	1.2e-47	1.68e-45
chr20	23203762	23204162	7.36295	8.16879	5.37354	2.7494	1.24e-47	1.72e-45
chr2	143163432	143163832	6.74208	7.65381	3.66752	3.85954	1.25e-47	1.74e-45
chr7	95590449	95590849	7.00204	7.86997	4.48719	3.30976	1.36e-47	1.9e-45
chr8	124147352	124147752	8.29666	8.98212	6.94478	2.01715	1.54e-47	2.14e-45
chr7	141100804	141101204	6.85547	7.73805	4.17821	3.47359	1.56e-47	2.17e-45
chr22	46153887	46154287	6.77006	7.68921	3.57241	3.99748	1.92e-47	2.65e-45
chr2	16506226	16506626	7.2031	8.04135	4.96606	3.00645	2.08e-47	2.87e-45
chr7	36971429	36971829	6.82595	7.72621	3.92188	3.70402	2.2e-47	3.04e-45
chr7	139565149	139565549	7.53891	8.31903	5.71642	2.55785	2.45e-47	3.38e-45
chr7	85341840	85342240	6.8622	4.09222	7.75237	-3.54274	2.54e-47	3.5e-45
chr12	89693659	89694059	6.86478	7.77042	3.88327	3.77669	3.05e-47	4.19e-45
chr8	118415533	118415933	8.25292	8.96481	6.78722	2.15466	3.06e-47	4.19e-45
chr10	3131092	3131492	6.83059	7.72519	4.0034	3.61941	3.24e-47	4.43e-45
chr14	61042128	61042528	7.56152	8.36171	5.61066	2.70334	4.26e-47	5.82e-45
chr3	159992553	159992953	8.18475	8.92408	6.58788	2.30722	4.53e-47	6.18e-45
chr14	63672274	63672674	6.85649	7.72674	4.31708	3.32382	4.67e-47	6.36e-45
chr12	71771247	71771647	7.36198	8.15994	5.42608	2.68885	5.33e-47	7.26e-45
chr12	74043197	74043597	7.86826	8.59229	6.34632	2.21993	5.49e-47	7.46e-45
chr5	97644208	97644608	6.77844	7.67085	3.97986	3.5939	5.7e-47	7.73e-45
chr3	154159801	154160201	7.67867	8.48207	5.70607	2.72868	5.95e-47	8.06e-45
chr17	41415385	41415785	7.89546	8.66233	6.15088	2.47737	5.98e-47	8.09e-45
chr5	83723961	83724361	7.25157	8.06456	5.21153	2.8012	6.02e-47	8.13e-45
chr5	22762577	22762977	6.76781	3.64743	7.68238	-3.90621	6.16e-47	8.31e-45
chr2	153059640	153060040	8.15233	8.87678	6.62837	2.22337	6.17e-47	8.32e-45
chr14	45705961	45706361	7.33039	8.12463	5.41899	2.65625	6.95e-47	9.35e-45
chr8	106206174	106206574	6.78082	7.687	3.79147	3.78863	7.13e-47	9.57e-45
chr2	158232359	158232759	6.82967	7.72132	4.04092	3.58579	7.71e-47	1.03e-44
chr7	115047992	115048392	6.7269	7.66064	3.24942	4.26019	7.93e-47	1.06e-44
chr2	113161568	113161968	7.21094	8.01606	5.22652	2.74143	7.98e-47	1.07e-44
chr3	175335262	175335662	8.288	8.98882	6.87129	2.09479	8.13e-47	1.09e-44
chr9	86405172	86405572	6.99254	7.87267	4.34371	3.4394	8.37e-47	1.12e-44
chr10	60031466	60031866	7.01409	7.87442	4.57612	3.21948	9.04e-47	1.2e-44
chr15	94858393	94858793	7.52495	8.27486	5.87346	2.36774	9.68e-47	1.29e-44
chr11	108586693	108587093	7.03497	7.87282	4.8013	3.00848	1.02e-46	1.36e-44
chr11	86736088	86736488	6.88617	7.77697	4.10815	3.56275	1.06e-46	1.41e-44
chr18	3313190	3313590	9.77501	10.4723	8.37375	2.07607	1.13e-46	1.49e-44
chr4	101834862	101835262	7.79015	8.54555	6.10927	2.40397	1.13e-46	1.5e-44
chr5	39712777	39713177	6.74945	7.65853	3.71613	3.82803	1.15e-46	1.52e-44
chr7	31549665	31550065	6.78825	7.68865	3.88233	3.69823	1.26e-46	1.67e-44
chr10	98314477	98314877	7.54574	8.33346	5.67611	2.61489	1.36e-46	1.79e-44
chr18	24071761	24072161	7.55883	8.36127	5.59277	2.72211	1.47e-46	1.93e-44
chr4	143036277	143036677	7.22927	8.04655	5.15778	2.83261	1.76e-46	2.31e-44
chr1	227766151	227766551	7.68177	5.95231	8.44597	-2.44746	1.76e-46	2.31e-44
chr2	100067716	100068116	9.3488	10.0137	8.07826	1.9177	1.91e-46	2.51e-44
chr14	97771710	97772110	7.12695	7.94733	5.03235	2.85799	1.97e-46	2.58e-44
chr14	79540498	79540898	6.77339	7.70529	3.33437	4.21355	2.22e-46	2.9e-44
chr8	86300936	86301336	7.14652	7.97585	4.98248	2.93684	2.28e-46	2.98e-44
chr22	46734368	46734768	7.65524	8.44297	5.78564	2.61064	2.32e-46	3.02e-44
chr3	12229956	12230356	6.98187	7.84394	4.52668	3.22947	2.42e-46	3.14e-44
chr5	39459218	39459618	6.86132	7.72311	4.40891	3.23209	2.51e-46	3.26e-44
chr2	121036120	121036520	10.1683	10.8587	8.79579	2.04083	2.61e-46	3.38e-44
chr13	46621890	46622290	7.06426	7.90722	4.78695	3.05541	3.11e-46	4.03e-44
chr9	82597814	82598214	7.19383	7.99963	5.20463	2.74859	3.48e-46	4.5e-44
chr4	137300346	137300746	6.7739	7.70231	3.40537	4.16442	3.57e-46	4.61e-44
chr12	80838031	80838431	6.73215	7.65186	3.52465	3.99851	4.15e-46	5.35e-44
chr7	106313418	106313818	7.72844	8.47245	6.10775	2.33049	4.16e-46	5.36e-44
chr7	8612612	8613012	6.9383	7.79218	4.56229	3.15814	4.32e-46	5.56e-44
chr6	159451082	159451482	7.4365	8.20985	5.65444	2.51359	4.67e-46	6e-44
chr3	180295897	180296297	6.85568	7.74749	4.06488	3.58315	5.21e-46	6.69e-44
chr13	68745552	68745952	7.37565	5.58823	8.1499	-2.51723	5.3e-46	6.8e-44
chr5	39284593	39284993	7.07863	7.90016	4.97532	2.86696	5.33e-46	6.82e-44
chr19	30556487	30556887	7.03705	7.8812	4.74932	3.06541	5.4e-46	6.91e-44
chr3	144389443	144389843	8.03867	8.75671	6.54477	2.18755	5.58e-46	7.12e-44
chr15	53837214	53837614	7.79345	8.53142	6.20346	2.29764	5.6e-46	7.15e-44
chr12	80925192	80925592	7.99635	8.72934	6.43113	2.26985	5.93e-46	7.56e-44
chr3	16489982	16490382	9.33492	9.97721	8.14782	1.81407	6.15e-46	7.83e-44
chr1	89692586	89692986	7.39129	8.16275	5.62028	2.50388	6.85e-46	8.7e-44
chr12	63703311	63703711	6.99171	7.88419	4.19219	3.58681	7.19e-46	9.12e-44
chr9	117466094	117466494	7.1667	7.98708	5.07202	2.864	9.06e-46	1.15e-43
chr7	137948377	137948777	7.70901	8.45287	6.08905	2.33126	9.11e-46	1.15e-43
chr10	78589559	78589959	7.51895	8.35398	5.30882	2.9819	9.86e-46	1.25e-43
chr1	42961716	42962116	7.74183	8.51628	5.95327	2.52399	1.03e-45	1.3e-43
chr2	192438005	192438405	6.87762	7.84101	2.55912	5.04472	1.1e-45	1.39e-43
chr14	73466112	73466512	7.3078	8.11438	5.31323	2.75305	1.13e-45	1.43e-43
chr2	169085600	169086000	7.08514	7.92686	4.81842	3.043	1.17e-45	1.47e-43
chr12	16531704	16532104	7.01307	7.85628	4.73359	3.05707	1.28e-45	1.61e-43
chr2	160538999	160539399	7.71987	8.49186	5.94576	2.50987	1.4e-45	1.76e-43
chr10	17465725	17466125	7.10693	7.94525	4.86927	3.01301	1.41e-45	1.76e-43
chr7	70317292	70317692	7.50837	8.28666	5.69692	2.5505	1.46e-45	1.83e-43
chr7	33313027	33313427	6.72272	7.65652	3.24408	4.25293	1.47e-45	1.83e-43
chr3	144086038	144086438	6.84551	7.71447	4.31984	3.30898	1.52e-45	1.9e-43
chr10	85008500	85008900	6.7718	7.71867	2.9822	4.55846	1.58e-45	1.97e-43
chr1	200570794	200571194	6.90302	7.77851	4.3068	3.38984	1.61e-45	2e-43
chr9	82332235	82332635	7.37449	8.14941	5.58316	2.52761	1.81e-45	2.24e-43
chr6	21918116	21918516	7.21086	8.02796	5.14073	2.82925	1.87e-45	2.32e-43
chr8	81643780	81644180	7.54317	8.33781	5.62915	2.66683	1.92e-45	2.38e-43
chr2	133412754	133413154	6.78247	7.65452	4.22394	3.34301	1.96e-45	2.43e-43
chr7	25191733	25192133	7.0936	7.93489	4.83068	3.03537	1.99e-45	2.47e-43
chr21	34728512	34728912	6.80251	7.75981	2.7031	4.83548	2.11e-45	2.6e-43
chr12	73798526	73798926	6.75201	7.6427	3.97548	3.56444	2.21e-45	2.72e-43
chr15	80679914	80680314	7.42596	8.21556	5.54448	2.62869	2.64e-45	3.25e-43
chr14	53924812	53925212	6.69234	7.63443	3.02488	4.42682	2.84e-45	3.49e-43
chr18	50152854	50153254	6.752	7.63257	4.09817	3.4442	2.88e-45	3.54e-43
chr4	86587510	86587910	6.96788	7.83479	4.46353	3.29312	2.97e-45	3.65e-43
chr6	47182610	47183010	6.95921	7.80166	4.68627	3.05345	3.07e-45	3.76e-43
chr21	43578943	43579343	7.43468	5.42053	8.24405	-2.75489	3.52e-45	4.31e-43
chr5	93235739	93236139	7.08569	7.8938	5.08039	2.76265	3.59e-45	4.39e-43
chr22	19217766	19218166	7.03061	7.8526	4.92375	2.86617	3.6e-45	4.39e-43
chr8	120641170	120641570	6.89772	7.75666	4.47335	3.19959	3.64e-45	4.43e-43
chr2	122539914	122540314	6.96187	7.8083	4.65399	3.08058	3.75e-45	4.57e-43
chr1	64006738	64007138	7.30754	8.09314	5.45125	2.59414	3.86e-45	4.7e-43
chr3	40451628	40452028	6.74323	7.65718	3.63293	3.89329	4.17e-45	5.07e-43
chr8	19041464	19041864	7.48668	8.2906	5.51053	2.73032	4.48e-45	5.43e-43
chr15	98654974	98655374	7.62443	5.78987	8.40652	-2.55607	4.6e-45	5.57e-43
chr14	88546962	88547362	7.0032	7.8226	4.91594	2.84987	4.88e-45	5.9e-43
chr18	4039460	4039860	6.77827	7.68009	3.85227	3.71615	4.91e-45	5.93e-43
chr3	153140369	153140769	7.56219	8.31275	5.90726	2.37151	4.95e-45	5.97e-43
chr3	107651414	107651814	6.90146	7.74285	4.63774	3.0361	5.15e-45	6.2e-43
chr20	24134542	24134942	6.90222	7.76545	4.43541	3.24975	5.26e-45	6.34e-43
chr2	108370026	108370426	7.83395	8.54829	6.35708	2.1653	5.27e-45	6.34e-43
chr12	63047074	63047474	8.63681	9.34784	7.17497	2.14786	5.4e-45	6.48e-43
chr15	95319203	95319603	7.76297	8.49681	6.19357	2.27451	5.77e-45	6.92e-43
chr9	108709963	108710363	6.8643	7.73362	4.33484	3.30641	5.98e-45	7.16e-43
chr3	154791807	154792207	7.00615	4.83955	7.83581	-2.94702	6.47e-45	7.74e-43
chr14	55942292	55942692	6.87452	7.71981	4.5767	3.06969	6.52e-45	7.79e-43
chr13	46354722	46355122	7.42119	8.2272	5.4305	2.74327	6.67e-45	7.96e-43
chr15	87471039	87471439	8.02633	6.36736	8.77765	-2.3707	6.7e-45	7.99e-43
chr7	26116486	26116886	7.23008	8.05226	5.12184	2.87369	7.77e-45	9.24e-43
chr7	115135783	115136183	6.69606	7.61373	3.52382	3.95954	8.19e-45	9.74e-43
chr6	17361160	17361560	7.41127	8.18897	5.60335	2.54611	8.35e-45	9.91e-43
chr3	161072097	161072497	8.00735	8.70722	6.59478	2.08868	9.19e-45	1.09e-42
chr14	61537546	61537946	8.4506	9.19342	6.83597	2.32554	9.63e-45	1.14e-42
chr16	20677655	20678055	7.02189	7.85858	4.79798	2.99362	9.72e-45	1.15e-42
chr12	98877367	98877767	6.81122	7.67489	4.34008	3.24881	1.09e-44	1.28e-42
chr8	38530808	38531208	7.08867	7.91947	4.91289	2.94347	1.09e-44	1.29e-42
chr16	17606253	17606653	6.90035	7.75234	4.54202	3.13602	1.22e-44	1.43e-42
chr10	60576879	60577279	6.79566	7.67089	4.20226	3.38095	1.26e-44	1.48e-42
chr5	39716670	39717070	7.37796	8.15003	5.60335	2.50851	1.48e-44	1.74e-42
chr2	226124101	226124501	8.0404	6.5855	8.74988	-2.13399	1.8e-44	2.11e-42
chr14	37428982	37429382	6.96298	7.79231	4.79898	2.929	1.85e-44	2.17e-42
chr6	21220384	21220784	6.67356	7.61246	3.08164	4.35219	1.93e-44	2.26e-42
chr7	156554682	156555082	6.94612	7.80959	4.47688	3.24981	2e-44	2.33e-42
chr3	175248871	175249271	6.81511	7.68737	4.25427	3.34489	2.06e-44	2.4e-42
chr12	46020779	46021179	7.1949	8.00611	5.1676	2.78158	2.11e-44	2.46e-42
chrX	40092954	40093354	7.69079	6.12001	8.42491	-2.26724	2.2e-44	2.57e-42
chr14	68042519	68042919	6.70288	7.63976	3.15707	4.32604	2.3e-44	2.68e-42
chr7	157490473	157490873	6.97696	7.82085	4.69149	3.05755	2.35e-44	2.73e-42
chr3	143961307	143961707	6.90686	7.76642	4.47647	3.20969	2.37e-44	2.75e-42
chr9	82939532	82939932	7.14455	7.96912	5.01787	2.88922	2.38e-44	2.76e-42
chr3	176415727	176416127	7.37515	8.16907	5.46586	2.65427	2.43e-44	2.82e-42
chr18	48548195	48548595	6.8452	7.71349	4.32652	3.3052	2.46e-44	2.84e-42
chr3	30258777	30259177	6.8389	7.71213	4.26755	3.35167	2.46e-44	2.85e-42
chr21	41520500	41520900	7.77017	8.527	6.08157	2.4085	2.47e-44	2.85e-42
chr2	33494817	33495217	7.35957	8.14636	5.49587	2.60361	2.58e-44	2.97e-42
chr13	83256497	83256897	7.01358	7.83788	4.88905	2.89178	2.66e-44	3.06e-42
chr5	115489773	115490173	7.09544	7.90615	5.07174	2.7838	2.67e-44	3.07e-42
chr12	107773552	107773952	6.69759	7.60663	3.66499	3.80997	2.76e-44	3.17e-42
chr14	35877286	35877686	7.25393	8.05496	5.29744	2.70625	2.82e-44	3.23e-42
chr12	77562916	77563316	6.70857	7.59816	3.94578	3.5495	2.94e-44	3.37e-42
chr3	190709548	190709948	6.71481	7.6667	2.78444	4.68106	3.01e-44	3.44e-42
chr5	162684185	162684585	7.15639	5.13887	7.96623	-2.76785	3.07e-44	3.51e-42
chr2	18005479	18005879	6.72119	7.65441	3.25475	4.24632	3.36e-44	3.84e-42
chr13	41284881	41285281	7.29863	8.07105	5.52203	2.50901	3.53e-44	4.02e-42
chr18	3045306	3045706	7.88374	8.61043	6.34909	2.23396	3.85e-44	4.39e-42
chr8	95692986	95693386	6.75545	7.63376	4.12754	3.41864	4.1e-44	4.67e-42
chr13	106003701	106004101	6.82245	7.70496	4.14594	3.46241	4.17e-44	4.74e-42
chr19	44435506	44435906	7.76297	8.50485	6.15317	2.32012	4.4e-44	4.99e-42
chr3	131658818	131659218	6.77523	7.64787	4.21025	3.35505	4.62e-44	5.23e-42
chr13	46359761	46360161	6.72021	7.61087	3.94398	3.56106	4.69e-44	5.31e-42
chr6	153031218	153031618	6.66334	7.55906	3.82121	3.62992	4.85e-44	5.48e-42
chr6	54874294	54874694	8.34324	6.91178	9.04744	-2.10615	4.87e-44	5.5e-42
chr12	40387220	40387620	6.90072	7.78265	4.23108	3.45976	4.92e-44	5.55e-42
chr7	23211802	23212202	8.00889	8.71946	6.54911	2.14591	5.15e-44	5.8e-42
chr3	183291635	183292035	9.77666	10.4087	8.62543	1.76805	5.37e-44	6.04e-42
chr6	50952108	50952508	6.67807	7.57576	3.80941	3.64874	5.42e-44	6.09e-42
chr2	211293764	211294164	6.71803	7.67208	2.72276	4.74726	5.64e-44	6.33e-42
chr6	33896876	33897276	7.57533	8.35053	5.78236	2.52683	5.65e-44	6.33e-42
chr13	98747993	98748393	6.66362	7.56971	3.67549	3.77231	5.75e-44	6.44e-42
chr5	76272167	76272567	6.69623	7.57729	4.03672	3.44477	5.76e-44	6.44e-42
chr18	74196150	74196550	7.29824	8.08903	5.40912	2.63113	5.87e-44	6.56e-42
chr7	85328632	85329032	6.84022	3.28744	7.7774	-4.30851	6.01e-44	6.71e-42
chr3	169085798	169086198	7.51455	8.2742	5.81046	2.42749	6.1e-44	6.8e-42
chr4	105568925	105569325	6.8137	7.67732	4.34303	3.24997	6.18e-44	6.88e-42
chr13	43005500	43005900	7.63564	8.35849	6.11921	2.21054	6.33e-44	7.04e-42
chr3	166812816	166813216	6.73766	7.61036	4.17209	3.34675	6.44e-44	7.15e-42
chr1	151998964	151999364	8.06059	8.79103	6.50785	2.25012	6.46e-44	7.17e-42
chr8	92927648	92928048	7.54976	8.3227	5.77005	2.51384	6.65e-44	7.38e-42
chr7	135773351	135773751	8.87529	9.56464	7.50734	2.03558	6.71e-44	7.43e-42
chr8	119655091	119655491	8.43301	9.11144	7.10966	1.98101	6.95e-44	7.69e-42
chr2	185837499	185837899	6.82139	7.75528	3.34076	4.25149	6.99e-44	7.72e-42
chr9	79668075	79668475	8.61471	9.34526	7.06139	2.2541	7.13e-44	7.87e-42
chr7	94701352	94701752	6.88914	7.85688	2.39048	5.19983	7.28e-44	8.02e-42
chr2	194270508	194270908	6.76087	7.72075	2.57238	4.92563	7.43e-44	8.18e-42
chr12	67275621	67276021	7.50932	8.24392	5.93609	2.2752	7.47e-44	8.21e-42
chr3	27293922	27294322	7.28322	8.06539	5.44816	2.57453	7.59e-44	8.33e-42
chr21	21238940	21239340	8.01866	8.71278	6.63067	2.05941	7.86e-44	8.63e-42
chr4	167190425	167190825	7.12892	7.9179	5.25136	2.62003	9.91e-44	1.09e-41
chr7	7321692	7322092	8.47582	9.19558	6.97396	2.19317	1.12e-43	1.23e-41
chr2	95020117	95020517	8.32272	8.98919	7.04631	1.92285	1.14e-43	1.25e-41
chr8	6748200	6748600	6.93967	7.82191	4.26634	3.45246	1.18e-43	1.29e-41
chr4	128225062	128225462	6.77632	7.64513	4.25209	3.30783	1.28e-43	1.39e-41
chr10	104472451	104472851	6.87867	7.75112	4.31569	3.34183	1.33e-43	1.45e-41
chr1	215476282	215476682	9.37588	10.0236	8.16943	1.8373	1.42e-43	1.55e-41
chr5	106017213	106017613	8.10228	8.79712	6.71128	2.0636	1.48e-43	1.61e-41
chr21	40978517	40978917	7.3291	8.14295	5.28279	2.80914	1.55e-43	1.68e-41
chr1	147676314	147676714	6.74574	7.60725	4.29606	3.22661	1.55e-43	1.69e-41
chr3	79575683	79576083	7.20872	7.99624	5.34042	2.6065	1.56e-43	1.69e-41
chr2	180763585	180763985	9.9639	10.6202	8.72575	1.87629	1.65e-43	1.79e-41
chr12	82682822	82683222	9.11683	9.7581	7.93339	1.80856	1.78e-43	1.93e-41
chr3	94961674	94962074	9.33307	10.0684	7.75612	2.28086	2.1e-43	2.27e-41
chr3	89474411	89474811	7.05894	7.85798	5.11588	2.68894	2.12e-43	2.29e-41
chr16	24948583	24948983	6.64859	7.57818	3.25666	4.17145	2.16e-43	2.32e-41
chr18	13267327	13267727	8.27855	9.00315	6.75386	2.2206	2.23e-43	2.4e-41
chr5	101010455	101010855	7.01764	7.82581	5.01186	2.7621	2.34e-43	2.51e-41
chr17	69776933	69777333	6.67122	7.57045	3.78145	3.67265	2.34e-43	2.51e-41
chr4	155073836	155074236	6.7212	7.58742	4.22393	3.27581	2.36e-43	2.53e-41
chr5	162324498	162324898	6.76698	2.72562	7.72249	-4.80555	2.6e-43	2.78e-41
chr15	65826578	65826978	7.09047	7.91322	4.97782	2.87398	2.68e-43	2.87e-41
chr1	99559191	99559591	6.76789	7.61731	4.43307	3.10402	2.75e-43	2.94e-41
chr5	81675822	81676222	6.61433	7.53233	3.43648	3.9587	2.88e-43	3.08e-41
chr18	45836125	45836525	6.73799	7.6331	3.90414	3.61106	3.02e-43	3.22e-41
chr6	7973554	7973954	7.24048	8.016	5.44563	2.52594	3.04e-43	3.24e-41
chr3	196347213	196347613	7.85722	8.59362	6.27507	2.28791	3.09e-43	3.28e-41
chr21	39791124	39791524	6.66545	7.55901	3.85192	3.59838	3.09e-43	3.28e-41
chr3	152973463	152973863	6.82273	7.67302	4.47999	3.11755	3.31e-43	3.52e-41
chr6	21103592	21103992	9.13281	9.77848	7.93369	1.82798	3.53e-43	3.74e-41
chr7	85591886	85592286	6.63867	3.39761	7.56028	-4.01624	3.56e-43	3.77e-41
chr14	52700804	52701204	8.90424	9.56492	7.64987	1.8969	3.6e-43	3.81e-41
chr10	99682105	99682505	6.59542	7.50207	3.599	3.77706	3.74e-43	3.96e-41
chr3	66734757	66735157	6.62202	7.53831	3.47315	3.92527	3.82e-43	4.04e-41
chr17	70687288	70687688	6.69194	3.24651	7.62416	-4.20995	3.85e-43	4.06e-41
chr15	101440845	101441245	7.74854	6.04748	8.50764	-2.41083	3.98e-43	4.19e-41
chr12	73658030	73658430	6.75406	7.61881	4.27185	3.25996	4.32e-43	4.54e-41
chr12	21675555	21675955	6.71667	7.59479	4.09088	3.40781	4.4e-43	4.62e-41
chr12	21819525	21819925	6.67153	7.62453	2.70802	4.70085	4.44e-43	4.66e-41
chr4	141853141	141853541	7.58755	8.39042	5.61852	2.71385	4.61e-43	4.84e-41
chr5	136149866	136150266	8.08325	8.80654	6.56479	2.21231	4.72e-43	4.94e-41
chr3	156706295	156706695	6.90769	7.74526	4.67637	2.99879	5.06e-43	5.3e-41
chr5	104533584	104533984	8.45959	9.18602	6.92618	2.23161	5.24e-43	5.48e-41
chr8	125543606	125544006	7.36817	5.66417	8.12781	-2.41327	5.32e-43	5.55e-41
chr14	79077132	79077532	8.08302	8.81438	6.52578	2.25999	5.85e-43	6.1e-41
chr8	9095937	9096337	7.64414	8.36794	6.12326	2.21424	6.01e-43	6.26e-41
chr13	22945679	22946079	6.72051	4.21115	7.58791	-3.29603	6.05e-43	6.3e-41
chr3	189311509	189311909	7.05861	7.89377	4.84731	2.97749	6.11e-43	6.36e-41
chr3	141383921	141384321	6.71936	7.58988	4.17718	3.32486	7.61e-43	7.91e-41
chr20	31710519	31710919	8.35535	9.03112	7.04263	1.967	7.95e-43	8.25e-41
chr6	19209231	19209631	7.22653	8.00953	5.38641	2.58117	8.37e-43	8.68e-41
chr2	156863058	156863458	7.19676	7.9938	5.26696	2.67109	8.63e-43	8.94e-41
chr3	37706936	37707336	6.63795	7.52432	3.91517	3.50442	8.78e-43	9.08e-41
chr19	23822854	23823254	6.79242	7.6664	4.21274	3.36884	8.89e-43	9.18e-41
chr12	89507214	89507614	6.74587	7.60077	4.36024	3.15407	8.98e-43	9.27e-41
chr2	217367449	217367849	8.04123	8.75574	6.5636	2.16595	9.13e-43	9.41e-41
chr11	107151211	107151611	7.42945	8.20304	5.64596	2.51743	9.15e-43	9.42e-41
chr1	77092440	77092840	6.64602	7.53022	3.94938	3.4809	9.53e-43	9.8e-41
chr7	158396996	158397396	7.30934	8.11695	5.30753	2.75389	9.9e-43	1.02e-40
chr7	142914054	142914454	6.69423	7.56824	4.11429	3.35706	1.03e-42	1.05e-40
chr3	182524772	182525172	7.48681	8.23946	5.82071	2.38428	1.09e-42	1.12e-40
chr10	113297091	113297491	7.41233	8.16123	5.76616	2.35928	1.15e-42	1.18e-40
chr3	161107328	161107728	7.70132	8.40983	6.25082	2.13246	1.21e-42	1.24e-40
chr5	152288836	152289236	6.99149	7.79507	5.0176	2.72181	1.25e-42	1.27e-40
chr14	61491172	61491572	7.25634	8.05781	5.29687	2.7083	1.25e-42	1.27e-40
chr7	129977359	129977759	7.65451	8.4004	6.02406	2.34397	1.28e-42	1.3e-40
chr7	116421316	116421716	7.10921	7.90495	5.18799	2.66776	1.35e-42	1.38e-40
chr18	3037394	3037794	6.83278	7.67813	4.53446	3.065	1.41e-42	1.43e-40
chr5	80075442	80075842	6.72162	7.67168	2.84426	4.61904	1.43e-42	1.45e-40
chr3	188567517	188567917	7.44937	8.19659	5.81202	2.35116	1.52e-42	1.55e-40
chr6	119674482	119674882	7.04433	7.86742	4.92906	2.87601	1.53e-42	1.55e-40
chr5	129364015	129364415	7.04918	7.8421	5.14634	2.64598	1.54e-42	1.56e-40
chr6	140283005	140283405	7.06272	7.86144	5.12173	2.69001	1.56e-42	1.58e-40
chr18	31274888	31275288	7.52331	8.27654	5.85411	2.38398	1.64e-42	1.66e-40
chr2	200077105	200077505	8.6814	9.33038	7.4703	1.84352	1.67e-42	1.68e-40
chr12	89163903	89164303	7.29222	8.07023	5.48246	2.54611	1.86e-42	1.87e-40
chr12	43795847	43796247	9.08556	9.73124	7.88642	1.82769	1.89e-42	1.9e-40
chr8	79935377	79935777	7.23344	7.99648	5.51052	2.44598	1.91e-42	1.93e-40
chr18	46213323	46213723	6.89673	7.71727	4.80097	2.85468	2.09e-42	2.1e-40
chr12	33609527	33609927	7.32542	8.10679	5.49532	2.56999	2.11e-42	2.12e-40
chr5	110968214	110968614	6.98066	7.80445	4.86009	2.87682	2.11e-42	2.12e-40
chr5	88283541	88283941	8.50232	9.19907	7.10316	2.07219	2.31e-42	2.32e-40
chr14	37116907	37117307	7.76045	8.48352	6.24304	2.21143	2.43e-42	2.43e-40
chr17	62652380	62652780	7.65084	6.11019	8.37878	-2.22942	2.47e-42	2.47e-40
chr2	6215300	6215700	6.83296	7.6678	4.62429	2.97693	2.6e-42	2.6e-40
chr22	29398772	29399172	6.86234	7.69485	4.67277	2.95202	2.72e-42	2.71e-40
chr2	151857599	151857999	8.19502	8.91881	6.67421	2.21602	3.27e-42	3.26e-40
chr12	65631621	65632021	7.77925	8.51056	6.22221	2.25661	3.32e-42	3.31e-40
chr14	55222013	55222413	6.574	7.4809	3.57394	3.78871	3.5e-42	3.49e-40
chr20	44204111	44204511	8.65998	9.34538	7.30834	2.01529	3.58e-42	3.56e-40
chrX	19631098	19631498	6.79288	7.6417	4.46351	3.10442	3.62e-42	3.6e-40
chr2	173760713	173761113	9.24063	9.89611	8.00571	1.87238	3.65e-42	3.62e-40
chr8	80965304	80965704	7.61442	8.35832	5.99428	2.33134	3.69e-42	3.66e-40
chr5	93070907	93071307	6.67509	7.54643	4.12411	3.33247	3.97e-42	3.93e-40
chr11	101336020	101336420	7.25029	5.47291	8.02284	-2.50252	4.28e-42	4.23e-40
chr12	89464745	89465145	8.73541	9.37531	7.55679	1.80123	4.36e-42	4.31e-40
chr3	171845083	171845483	7.14654	7.92104	5.35774	2.51869	4.46e-42	4.4e-40
chr6	46062156	46062556	7.73157	8.46263	6.17573	2.2545	4.7e-42	4.64e-40
chr5	55241559	55241959	6.61835	7.52354	3.64366	3.75797	4.81e-42	4.74e-40
chr9	78354563	78354963	6.73603	7.59931	4.26875	3.24053	4.83e-42	4.75e-40
chr16	53100936	53101336	7.53776	8.29818	5.82944	2.43154	4.83e-42	4.75e-40
chr2	221350648	221351048	7.03491	7.83658	5.07411	2.70724	4.84e-42	4.75e-40
chr6	36557826	36558226	6.87542	7.71553	4.62262	3.02257	4.92e-42	4.83e-40
chr14	52919918	52920318	6.90911	7.73766	4.75137	2.92247	5.17e-42	5.07e-40
chr1	211928148	211928548	7.81849	8.53421	6.33532	2.17166	5.3e-42	5.19e-40
chr2	69082715	69083115	7.11134	7.95591	4.8199	3.06383	5.67e-42	5.55e-40
chr3	135090289	135090689	6.54785	7.46247	3.42663	3.88973	5.68e-42	5.55e-40
chr18	46113759	46114159	7.837	8.57576	6.24303	2.29955	6.12e-42	5.97e-40
chr3	164380096	164380496	6.71075	7.57552	4.22837	3.26224	6.25e-42	6.09e-40
chr2	157010417	157010817	6.70777	7.5777	4.17182	3.31291	6.34e-42	6.18e-40
chr21	45668103	45668503	6.55735	7.47523	3.38167	3.94317	6.36e-42	6.19e-40
chr10	130711738	130712138	7.03772	7.84532	5.03602	2.75465	6.44e-42	6.26e-40
chr22	32538055	32538455	7.66626	8.40667	6.06398	2.30945	6.56e-42	6.38e-40
chr1	10704550	10704950	6.56903	3.32947	7.49056	-3.99406	7.12e-42	6.91e-40
chr1	109096217	109096617	7.84605	8.60598	6.14046	2.42728	7.14e-42	6.92e-40
chr2	161905646	161906046	6.73785	7.59788	4.30283	3.21308	7.36e-42	7.13e-40
chrX	30895390	30895790	7.46944	8.24037	5.70147	2.49592	7.41e-42	7.17e-40
chr3	181959551	181959951	6.56052	7.48569	3.25425	4.08069	7.42e-42	7.17e-40
chr12	47381059	47381459	6.65595	7.54638	3.88265	3.55112	7.51e-42	7.25e-40
chr19	934840	935240	6.61249	3.79785	7.50613	-3.59003	7.62e-42	7.35e-40
chr12	82089706	82090106	7.22642	8.00513	5.41248	2.54728	7.83e-42	7.54e-40
chr17	29344251	29344651	6.87841	4.7682	7.70084	-2.85693	8.33e-42	8.02e-40
chr18	58285685	58286085	6.65933	7.61653	2.56307	4.82307	8.5e-42	8.17e-40
chr20	39524604	39525004	6.88896	7.7436	4.50582	3.16063	8.59e-42	8.25e-40
chr7	143934866	143935266	6.56943	7.47396	3.60429	3.74676	9.16e-42	8.79e-40
chr16	35463348	35463748	6.56676	7.48933	3.30842	4.03901	9.23e-42	8.85e-40
chr10	34719317	34719717	7.54167	8.30026	5.84343	2.41947	9.45e-42	9.05e-40
chr2	37790513	37790913	8.207	8.88003	6.90511	1.95367	9.5e-42	9.09e-40
chr12	67085590	67085990	7.61542	8.37678	5.90194	2.4373	9.64e-42	9.22e-40
chr6	17472974	17473374	7.23817	5.37232	8.0253	-2.59428	9.76e-42	9.32e-40
chr6	154292855	154293255	8.0145	8.73746	6.49757	2.2104	1.03e-41	9.8e-40
chr6	64892602	64893002	7.20374	5.12868	8.02151	-2.82819	1.05e-41	9.96e-40
chr2	42366423	42366823	7.18032	7.99915	5.09734	2.84369	1.06e-41	1.01e-39
chr7	140310351	140310751	9.56716	10.2308	8.30148	1.90944	1.12e-41	1.06e-39
chr3	184440147	184440547	7.39857	8.13628	5.80989	2.29301	1.15e-41	1.09e-39
chr11	38456363	38456763	6.62572	7.49848	4.05935	3.33955	1.16e-41	1.1e-39
chr13	21946798	21947198	6.71352	7.67298	2.54028	4.87536	1.21e-41	1.15e-39
chr8	110329884	110330284	7.55367	6.00144	8.284	-2.24704	1.32e-41	1.25e-39
chr15	61032955	61033355	6.70596	7.59182	3.98946	3.50554	1.36e-41	1.29e-39
chr3	30476765	30477165	6.58975	7.47768	3.84779	3.51824	1.42e-41	1.34e-39
chr14	79997824	79998224	7.66095	8.40032	6.06387	2.29959	1.52e-41	1.44e-39
chr2	100543399	100543799	7.80261	8.57934	6.00049	2.53802	1.56e-41	1.47e-39
chr17	28291709	28292109	7.57945	8.29485	6.09771	2.16834	1.65e-41	1.56e-39
chr11	84882019	84882419	7.21677	7.98587	5.45945	2.48529	1.68e-41	1.58e-39
chrX	46209691	46210091	7.31598	8.09024	5.52856	2.51692	1.93e-41	1.82e-39
chr5	72587112	72587512	6.52864	7.45236	3.24942	4.04985	1.97e-41	1.85e-39
chr3	152636864	152637264	6.88529	7.71296	4.73446	2.91288	2.15e-41	2.02e-39
chr13	44181686	44182086	6.72551	7.58184	4.32628	3.17514	2.17e-41	2.04e-39
chr2	108833231	108833631	6.96386	7.77401	4.94414	2.7711	2.18e-41	2.05e-39
chr8	78530363	78530763	9.22457	8.11756	9.84351	-1.70857	2.26e-41	2.12e-39
chr8	52094829	52095229	6.65318	7.55995	3.65504	3.78646	2.3e-41	2.15e-39
chr15	65556539	65556939	6.61557	7.49968	3.92007	3.47758	2.33e-41	2.17e-39
chr6	115595642	115596042	6.73335	7.62429	3.95356	3.56339	2.84e-41	2.65e-39
chr12	114530371	114530771	6.94523	7.755	4.92814	2.76752	2.95e-41	2.75e-39
chr6	47044353	47044753	6.65415	7.60847	2.65025	4.74309	3.11e-41	2.9e-39
chr3	190766419	190766819	7.44402	8.17589	5.8843	2.25938	3.3e-41	3.07e-39
chr5	94385909	94386309	6.69156	7.58156	3.92371	3.55287	3.33e-41	3.09e-39
chr2	224608040	224608440	7.21106	8.00821	5.28056	2.67222	3.49e-41	3.24e-39
chr12	40287322	40287722	6.50341	7.42609	3.24311	4.02441	3.51e-41	3.25e-39
chr14	64611257	64611657	8.91333	9.54221	7.77295	1.75405	3.57e-41	3.31e-39
chr1	108548203	108548603	7.49172	5.69864	8.26694	-2.50949	3.65e-41	3.38e-39
chr4	140305110	140305510	7.12885	7.92496	5.20517	2.664	3.66e-41	3.39e-39
chr14	43460612	43461012	6.55213	7.44853	3.70096	3.61709	3.85e-41	3.56e-39
chr5	112503759	112504159	7.35266	8.12311	5.5875	2.49146	4.06e-41	3.75e-39
chr3	59247444	59247844	7.15147	7.96154	5.13232	2.77159	4.17e-41	3.84e-39
chr5	113971533	113971933	6.69821	7.57389	4.09979	3.37975	4.52e-41	4.16e-39
chr5	54773649	54774049	6.59769	7.54801	2.71299	4.62224	4.57e-41	4.21e-39
chr10	37584635	37585035	6.55319	7.45149	3.6762	3.65361	4.65e-41	4.28e-39
chr5	128257069	128257469	6.84586	7.67075	4.71683	2.89056	4.79e-41	4.41e-39
chr22	50141797	50142197	6.8724	7.70778	4.6593	2.9787	5.12e-41	4.7e-39
chr9	31260085	31260485	7.26837	8.06603	5.33445	2.67961	5.23e-41	4.79e-39
chr18	74282558	74282958	6.74353	7.6	4.34303	3.17183	5.27e-41	4.83e-39
chr2	195342724	195343124	7.64536	8.40061	5.96535	2.39776	5.39e-41	4.93e-39
chr14	69540107	69540507	6.74068	7.58547	4.44735	3.05348	5.65e-41	5.17e-39
chr14	36208710	36209110	8.24434	8.91345	6.95773	1.93551	5.7e-41	5.21e-39
chr4	70522461	70522861	7.40086	8.15405	5.73195	2.38503	5.98e-41	5.46e-39
chr4	163475620	163476020	6.89226	7.7071	4.83874	2.81007	6.71e-41	6.12e-39
chr3	108137427	108137827	6.72819	7.57582	4.40956	3.08489	7.25e-41	6.6e-39
chr22	49071727	49072127	6.63	7.49764	4.11802	3.28543	7.5e-41	6.83e-39
chr5	102222796	102223196	8.94755	9.5905	7.75816	1.81541	7.59e-41	6.9e-39
chr5	35476862	35477262	6.65431	7.53132	4.04121	3.39465	7.94e-41	7.22e-39
chr6	143691212	143691612	7.27279	8.04831	5.47793	2.52502	8.13e-41	7.38e-39
chr21	21897574	21897974	6.75861	7.61283	4.37948	3.14213	8.64e-41	7.83e-39
chr9	108683550	108683950	6.55815	7.45944	3.6396	3.69564	9.93e-41	9e-39
chr19	54793362	54793762	6.74586	7.58024	4.54101	2.96749	1.03e-40	9.35e-39
chr2	157005581	157005981	6.99366	7.78247	5.11722	2.61344	1.1e-40	9.99e-39
chr5	162676146	162676546	6.58557	2.84012	7.53075	-4.49211	1.13e-40	1.02e-38
chr14	62692205	62692605	7.77253	8.47931	6.3297	2.12324	1.13e-40	1.02e-38
chr6	148770784	148771184	7.61179	8.33483	6.09454	2.20813	1.13e-40	1.02e-38
chr12	104796691	104797091	7.42393	8.17542	5.76403	2.37286	1.17e-40	1.05e-38
chr11	10021974	10022374	6.65395	7.61123	2.55521	4.81136	1.25e-40	1.13e-38
chr16	87705877	87706277	6.55951	3.13404	7.49076	-4.17635	1.26e-40	1.13e-38
chr4	188428944	188429344	7.23582	8.01793	5.40113	2.57433	1.31e-40	1.18e-38
chr3	188547058	188547458	6.58973	7.49925	3.54976	3.80531	1.33e-40	1.19e-38
chr13	64256043	64256443	6.87996	4.74652	7.70541	-2.87655	1.35e-40	1.21e-38
chr1	112600474	112600874	6.63953	3.84474	7.53164	-3.54911	1.35e-40	1.21e-38
chr12	106973477	106973877	7.17677	7.96614	5.29676	2.61843	1.5e-40	1.35e-38
chr5	122869167	122869567	7.11819	7.91221	5.20825	2.65713	1.51e-40	1.35e-38
chr10	82928497	82928897	7.31872	8.07128	5.65315	2.38239	1.51e-40	1.35e-38
chr3	197371990	197372390	7.24735	8.00583	5.54971	2.41395	1.53e-40	1.36e-38
chr12	75706407	75706807	6.50918	7.42322	3.39753	3.88867	1.55e-40	1.38e-38
chr6	12803427	12803827	6.89457	7.73585	4.63175	3.03629	1.56e-40	1.39e-38
chr3	150844659	150845059	6.92932	7.73213	4.96071	2.71487	1.62e-40	1.44e-38
chr12	8594283	8594683	6.53499	7.4667	3.10007	4.20247	1.7e-40	1.51e-38
chr5	54821661	54822061	6.52005	7.41016	3.75087	3.54617	1.74e-40	1.55e-38
chr13	24870379	24870779	6.885	7.70711	4.77724	2.86102	1.75e-40	1.56e-38
chr8	126736271	126736671	7.60118	8.3279	6.0664	2.23146	1.76e-40	1.56e-38
chr5	92945086	92945486	6.5631	7.50656	2.8615	4.4572	1.77e-40	1.56e-38
chr7	13061145	13061545	6.60666	7.49511	3.85828	3.52685	1.85e-40	1.64e-38
chr5	88145548	88145948	8.20836	8.88735	6.88273	1.98263	1.87e-40	1.65e-38
chr12	58425379	58425779	6.6611	7.52516	4.18588	3.23825	1.87e-40	1.65e-38
chr21	38916923	38917323	7.52639	8.29354	5.78024	2.47357	1.92e-40	1.69e-38
chr12	59980212	59980612	6.66303	7.5235	4.22371	3.20998	2.06e-40	1.82e-38
chr21	21247443	21247843	7.49138	8.20459	6.01966	2.15386	2.29e-40	2.02e-38
chr8	109229236	109229636	7.90939	8.60859	6.49968	2.0825	2.57e-40	2.26e-38
chr14	68230884	68231284	6.58158	7.46184	3.93135	3.41364	2.6e-40	2.29e-38
chr19	41799370	41799770	7.66554	8.38643	6.15842	2.19732	2.67e-40	2.35e-38
chr2	232794974	232795374	8.6731	9.31238	7.49666	1.79948	2.71e-40	2.38e-38
chr7	17432814	17433214	7.76271	8.47379	6.30062	2.14483	2.78e-40	2.44e-38
chr12	99261243	99261643	7.36265	8.14369	5.53455	2.56307	2.95e-40	2.58e-38
chr9	14424400	14424800	7.08321	7.90411	4.98471	2.85165	3.36e-40	2.94e-38
chr13	23743562	23743962	8.52447	9.18491	7.271	1.89489	3.45e-40	3.02e-38
chr13	75610354	75610754	6.79071	7.63341	4.51559	3.03802	3.56e-40	3.11e-38
chr3	39132677	39133077	7.98411	8.70137	6.49385	2.17809	3.58e-40	3.13e-38
chr1	164581743	164582143	6.92469	7.7421	4.85225	2.82684	3.63e-40	3.16e-38
chr9	87406779	87407179	6.92535	7.73359	4.91915	2.75866	3.68e-40	3.21e-38
chr14	60775296	60775696	6.58529	7.488	3.64658	3.71878	3.92e-40	3.41e-38
chr2	18311482	18311882	6.56567	7.45407	3.81793	3.5239	4.02e-40	3.49e-38
chr3	183958300	183958700	7.32605	8.07947	5.65591	2.3838	4.07e-40	3.53e-38
chr4	89129154	89129554	6.53702	7.4181	3.87732	3.42949	4.1e-40	3.56e-38
chr2	195322443	195322843	7.25864	8.03993	5.42898	2.56631	4.13e-40	3.58e-38
chr12	89352489	89352889	6.5496	3.61347	7.45213	-3.67683	4.18e-40	3.62e-38
chr9	87451012	87451412	8.60845	9.49119	5.92925	3.45262	4.25e-40	3.68e-38
chr9	91433239	91433639	7.68143	8.38022	6.27352	2.08062	4.46e-40	3.86e-38
chr2	119856641	119857041	7.02896	7.82739	5.08994	2.6821	4.47e-40	3.86e-38
chr10	81990095	81990495	7.63072	8.38469	5.95759	2.38685	4.72e-40	4.08e-38
chr14	53938157	53938557	7.69447	8.38628	6.31625	2.04523	4.93e-40	4.25e-38
chr7	6050749	6051149	7.00986	7.80094	5.11895	2.63035	4.95e-40	4.27e-38
chr17	40915389	40915789	6.47384	7.3968	3.20851	4.03528	5e-40	4.3e-38
chr4	155778383	155778783	6.75372	7.59385	4.50075	3.01754	5.09e-40	4.38e-38
chr1	51690648	51691048	6.71497	4.32383	7.57045	-3.13856	5.09e-40	4.38e-38
chr18	58013451	58013851	7.44614	8.19166	5.81762	2.3373	5.12e-40	4.39e-38
chr12	58158684	58159084	6.52868	7.45571	3.1869	4.0953	5.16e-40	4.43e-38
chr13	25981048	25981448	8.73257	9.37438	7.54723	1.80961	5.18e-40	4.44e-38
chr4	142600985	142601385	9.45681	10.0862	8.31475	1.75538	5.3e-40	4.54e-38
chr8	46852734	46853134	7.49815	8.24339	5.8711	2.3343	5.47e-40	4.68e-38
chr10	33156009	33156409	8.02135	8.71003	6.65618	2.02924	6.11e-40	5.22e-38
chr14	71372487	71372887	6.75123	7.58944	4.51459	2.99597	6.28e-40	5.36e-38
chr10	80290896	80291296	7.29302	8.03647	5.67521	2.32367	6.31e-40	5.38e-38
chr16	81349524	81349924	7.72913	8.47697	6.08855	2.35258	6.44e-40	5.49e-38
chr10	18211846	18212246	6.83443	7.68328	4.5048	3.10101	6.51e-40	5.55e-38
chr7	22673277	22673677	9.52047	10.1495	8.37965	1.75376	6.8e-40	5.79e-38
chr13	112011884	112012284	6.69713	4.30688	7.55253	-3.14266	6.95e-40	5.91e-38
chr4	118757741	118758141	7.97074	6.27986	8.72798	-2.40107	6.98e-40	5.93e-38
chr10	18326188	18326588	7.16378	7.92627	5.44394	2.43784	7.08e-40	6e-38
chr5	95956886	95957286	6.61176	7.50123	3.85065	3.53687	7.08e-40	6e-38
chr1	41860274	41860674	8.23299	6.93215	8.90574	-1.94385	7.18e-40	6.09e-38
chr10	34185021	34185421	7.03718	7.83539	5.09964	2.68534	7.25e-40	6.14e-38
chr3	24365251	24365651	6.47512	7.38145	3.48348	3.76647	7.36e-40	6.23e-38
chr12	81230123	81230523	6.7346	7.57887	4.44581	3.06085	7.4e-40	6.26e-38
chr1	204380590	204380990	8.06491	8.76055	6.67049	2.06584	7.48e-40	6.32e-38
chr9	106333460	106333860	7.91654	8.60725	6.54295	2.03851	7.49e-40	6.32e-38
chr6	3712860	3713260	6.97398	7.78818	4.92512	2.7982	7.85e-40	6.61e-38
chr15	91278661	91279061	6.85506	4.74161	7.67792	-2.86299	7.85e-40	6.61e-38
chr11	80379831	80380231	6.55392	7.43035	3.94728	3.38102	8.09e-40	6.8e-38
chr18	46868094	46868494	6.4722	7.40957	2.91517	4.30809	8.25e-40	6.94e-38
chr20	52238969	52239369	6.96328	5.07943	7.75326	-2.61503	8.56e-40	7.19e-38
chr10	57919922	57920322	6.53372	7.4146	3.87638	3.42544	1.02e-39	8.57e-38
chr3	183107876	183108276	8.34546	9.0635	6.85158	2.18179	1.05e-39	8.78e-38
chr5	101932639	101933039	6.53747	7.43112	3.72276	3.59554	1.13e-39	9.44e-38
chr1	179748232	179748632	7.37101	8.13711	5.63086	2.46399	1.15e-39	9.59e-38
chr13	46665977	46666377	7.98571	8.64844	6.72355	1.90308	1.18e-39	9.83e-38
chr2	136092001	136092401	7.48519	8.2371	5.82307	2.37566	1.18e-39	9.83e-38
chr8	123580344	123580744	7.58564	6.06266	8.30988	-2.21159	1.19e-39	9.91e-38
chr12	85688861	85689261	6.48226	7.39251	3.43093	3.81822	1.3e-39	1.08e-37
chr14	62378007	62378407	7.03527	7.81756	5.1995	2.56911	1.35e-39	1.12e-37
chr11	6458359	6458759	6.72917	7.60768	4.09896	3.40947	1.4e-39	1.16e-37
chr18	46462962	46463362	6.61433	7.50237	3.87105	3.50919	1.4e-39	1.17e-37
chr4	149056559	149056959	6.63748	7.52148	3.94339	3.46566	1.42e-39	1.18e-37
chr4	110231761	110232161	6.5013	7.40406	3.5619	3.71178	1.42e-39	1.18e-37
chr3	39982873	39983273	9.13813	9.81086	7.83735	1.95182	1.49e-39	1.24e-37
chr10	102769303	102769703	6.96418	7.76368	5.01803	2.68763	1.51e-39	1.25e-37
chr12	119716368	119716768	7.40382	8.14437	5.8008	2.30853	1.52e-39	1.26e-37
chr13	26837820	26838220	6.73613	7.60958	4.16233	3.34058	1.54e-39	1.27e-37
chr8	108911603	108912003	6.54525	7.47782	3.09251	4.20924	1.63e-39	1.35e-37
chr3	62319949	62320349	9.75593	10.3712	8.66093	1.69501	1.68e-39	1.39e-37
chr2	76307414	76307814	6.85199	7.68206	4.68213	2.93295	1.72e-39	1.42e-37
chr3	65503751	65504151	6.99665	7.8408	4.70892	3.05125	1.75e-39	1.44e-37
chr3	78613099	78613499	6.58467	3.78881	7.47687	-3.55629	1.76e-39	1.45e-37
chr6	125718149	125718549	7.79671	6.38961	8.49532	-2.07312	1.83e-39	1.5e-37
chr1	202046786	202047186	8.03897	8.73761	6.6317	2.07888	1.88e-39	1.55e-37
chr2	112666053	112666453	6.84545	7.68028	4.63683	2.96879	2.03e-39	1.67e-37
chr10	52637519	52637919	6.81297	7.64655	4.61474	2.95551	2.11e-39	1.73e-37
chr17	27256344	27256744	6.49763	7.42234	3.2	4.05968	2.23e-39	1.83e-37
chr6	46914155	46914555	6.81424	7.64574	4.63287	2.94823	2.43e-39	1.99e-37
chr6	19879728	19880128	6.8021	7.63329	4.62318	2.941	2.48e-39	2.04e-37
chr8	27683408	27683808	7.54872	8.27558	6.01324	2.23003	2.58e-39	2.11e-37
chr4	186107096	186107496	6.65196	7.50605	4.274	3.14626	2.69e-39	2.2e-37
chr22	39276830	39277230	7.63579	8.3935	5.94233	2.41248	2.72e-39	2.22e-37
chr2	17935586	17935986	6.58986	7.45945	4.05743	3.29967	3e-39	2.45e-37
chr18	22999612	23000012	7.28193	8.06531	5.43948	2.57272	3e-39	2.45e-37
chr1	207025538	207025938	7.55701	8.25912	6.13469	2.09339	3.07e-39	2.5e-37
chr2	149427344	149427744	8.16338	8.86483	6.74394	2.09402	3.08e-39	2.51e-37
chr11	106389198	106389598	6.52835	7.40279	3.9437	3.35435	3.2e-39	2.61e-37
chr17	70747343	70747743	6.57151	3.89032	7.45442	-3.44104	3.25e-39	2.64e-37
chr3	164121761	164122161	6.84691	7.65589	4.83552	2.76033	3.26e-39	2.65e-37
chr6	56459429	56459829	6.5134	7.40249	3.75701	3.53514	3.36e-39	2.73e-37
chr12	122304911	122305311	7.37003	8.1236	5.69907	2.38261	3.48e-39	2.82e-37
chr2	101566821	101567221	8.94252	9.58745	7.74603	1.82307	3.51e-39	2.84e-37
chr2	18299454	18299854	6.51928	7.46667	2.71577	4.53681	3.52e-39	2.85e-37
chr4	141662050	141662450	6.46226	7.37643	3.34849	3.88241	3.59e-39	2.91e-37
chr3	175601521	175601921	8.1919	8.85539	6.92688	1.90818	3.65e-39	2.95e-37
chr1	197736697	197737097	6.91728	7.7458	4.75978	2.91231	3.96e-39	3.2e-37
chr13	75691099	75691499	6.7149	7.55012	4.50319	2.97491	4.12e-39	3.32e-37
chr12	86827348	86827748	6.56546	7.51466	2.71226	4.58195	4.14e-39	3.34e-37
chr8	88441725	88442125	6.47334	7.37394	3.56462	3.67933	4.25e-39	3.42e-37
chr10	67492270	67492670	8.19306	8.88042	6.83334	2.02202	4.53e-39	3.64e-37
chr11	115715386	115715786	7.71824	8.43672	6.22234	2.1829	4.54e-39	3.65e-37
chr3	79867963	79868363	7.32657	8.06421	5.7382	2.2889	4.59e-39	3.68e-37
chr3	176167254	176167654	7.09111	7.84799	5.40224	2.4035	4.7e-39	3.77e-37
chr8	6909798	6910198	7.41097	8.16843	5.71894	2.40736	4.76e-39	3.81e-37
chr5	94654292	94654692	6.75872	7.58776	4.5971	2.91618	4.88e-39	3.91e-37
chr3	168117987	168118387	7.28524	8.03643	5.62702	2.3686	5.31e-39	4.25e-37
chr5	99721505	99721905	8.25696	8.94328	6.90155	2.01846	5.32e-39	4.25e-37
chr10	114678525	114678925	6.51241	7.45392	2.85893	4.40273	5.39e-39	4.31e-37
chr1	149995933	149996333	6.41116	7.32285	3.33712	3.83326	5.59e-39	4.47e-37
chr5	89865386	89865786	6.45237	7.3828	3.04342	4.16967	5.94e-39	4.74e-37
chr14	22273379	22273779	6.70501	7.58024	4.11161	3.36031	6.47e-39	5.16e-37
chr3	60959642	60960042	6.44117	7.37117	3.04121	4.15993	6.49e-39	5.17e-37
chr12	75712367	75712767	6.47861	7.36244	3.78646	3.46372	6.5e-39	5.17e-37
chr20	24239695	24240095	7.54184	8.27548	5.97339	2.26939	6.87e-39	5.46e-37
chr8	81187026	81187426	6.81631	7.61945	4.84554	2.71027	7.49e-39	5.95e-37
chr1	184418519	184418919	9.37877	10.0244	8.17989	1.82553	7.82e-39	6.21e-37
chr10	7921871	7922271	7.20846	7.97549	5.463	2.47047	7.99e-39	6.34e-37
chr22	21457140	21457540	8.15955	8.84619	6.80282	2.01989	8.46e-39	6.71e-37
chr4	143382009	143382409	6.87562	7.6733	4.94158	2.67159	8.51e-39	6.74e-37
chr7	17206321	17206721	8.12811	8.8092	6.79403	1.99109	8.77e-39	6.94e-37
chr21	38636332	38636732	8.96283	9.59039	7.82694	1.74696	8.88e-39	7.02e-37
chr3	34382908	34383308	6.51796	7.46848	2.62733	4.6055	8.96e-39	7.08e-37
chr7	69742254	69742654	8.80187	9.42115	7.69374	1.71199	9.25e-39	7.3e-37
chr14	57246890	57247290	6.43344	7.37172	2.85576	4.32591	9.67e-39	7.63e-37
chr13	82269354	82269754	8.03562	8.73697	6.61664	2.09489	9.86e-39	7.77e-37
chr2	204947493	204947893	7.60076	8.32901	6.0586	2.23455	1.15e-38	9.03e-37
chr1	118488030	118488430	6.91345	7.72977	4.84905	2.81504	1.15e-38	9.03e-37
chr20	49768399	49768799	8.74779	9.40413	7.50966	1.87379	1.18e-38	9.3e-37
chr9	87499718	87500118	7.28296	8.03748	5.60686	2.39277	1.18e-38	9.3e-37
chr17	13182746	13183146	7.30686	8.08977	5.46727	2.57698	1.23e-38	9.62e-37
chr1	218969996	218970396	6.59758	7.45277	4.20931	3.14291	1.24e-38	9.69e-37
chr1	235724640	235725040	6.47958	7.37208	3.6798	3.57296	1.25e-38	9.76e-37
chr14	67856762	67857162	8.06302	8.75233	6.69526	2.03299	1.25e-38	9.77e-37
chr13	20408189	20408589	6.9499	7.75079	4.99442	2.70025	1.28e-38	9.99e-37
chr18	46199479	46199879	7.93297	8.66643	6.36537	2.2691	1.32e-38	1.03e-36
chr6	1278129	1278529	6.61619	7.4772	4.17156	3.21248	1.33e-38	1.04e-36
chr8	121599326	121599726	8.56891	9.21823	7.35659	1.84345	1.36e-38	1.06e-36
chr18	3603496	3603896	6.88548	7.72342	4.65107	2.98888	1.38e-38	1.07e-36
chr7	30947143	30947543	7.1539	7.93665	5.31532	2.574	1.45e-38	1.13e-36
chr14	63677837	63678237	7.93398	8.5943	6.68094	1.89279	1.46e-38	1.14e-36
chr12	18589631	18590031	6.45711	7.39986	2.77306	4.41232	1.58e-38	1.23e-36
chr12	52871165	52871565	8.43778	9.12502	7.0786	2.02082	1.59e-38	1.24e-36
chr9	124749855	124750255	6.60508	7.47964	4.01914	3.36522	1.6e-38	1.24e-36
chr3	182830261	182830661	6.40101	7.3294	3.0328	4.11958	1.64e-38	1.27e-36
chr9	106643281	106643681	7.68826	8.42328	6.11294	2.27563	1.65e-38	1.28e-36
chr5	102794613	102795013	7.92993	8.6029	6.62824	1.95191	1.65e-38	1.28e-36
chr8	58810996	58811396	6.78166	7.59553	4.73515	2.79691	1.71e-38	1.32e-36
chr6	23993107	23993507	6.48136	3.49351	7.38744	-3.72288	1.74e-38	1.35e-36
chr7	8594139	8594539	6.45686	7.35625	3.56499	3.66282	1.77e-38	1.37e-36
chr9	114981134	114981534	6.96298	7.75346	5.07589	2.6225	1.78e-38	1.38e-36
chr2	129058963	129059363	7.31914	8.04407	5.79289	2.21735	1.91e-38	1.47e-36
chr1	182732237	182732637	6.58103	7.43558	4.19875	3.14711	1.91e-38	1.48e-36
chr12	82474792	82475192	6.46779	7.41253	2.73389	4.48248	1.92e-38	1.48e-36
chr2	170238783	170239183	6.70536	7.55535	4.36539	3.10314	1.94e-38	1.49e-36
chr13	23749051	23749451	8.46537	9.1138	7.25627	1.83867	1.95e-38	1.5e-36
chr4	169219415	169219815	6.91025	7.72177	4.88077	2.77669	2.24e-38	1.72e-36
chr5	55211137	55211537	9.44643	10.0747	8.30823	1.74995	2.27e-38	1.74e-36
chr3	157514444	157514844	6.40627	7.32647	3.19043	3.96961	2.27e-38	1.74e-36
chr6	108988325	108988725	6.93864	7.71828	5.11908	2.54739	2.28e-38	1.75e-36
chr4	159229308	159229708	6.48178	7.36607	3.78413	3.46783	2.3e-38	1.76e-36
chr3	79603192	79603592	6.98735	7.81964	4.79965	2.94616	2.3e-38	1.76e-36
chr10	86361453	86361853	7.2814	8.02912	5.64144	2.35034	2.47e-38	1.89e-36
chr12	39892618	39893018	7.32381	8.07656	5.65725	2.38191	2.5e-38	1.91e-36
chr6	49744273	49744673	7.90233	8.61213	6.44603	2.13881	2.69e-38	2.06e-36
chr18	50611729	50612129	7.14922	7.92017	5.38121	2.49311	2.73e-38	2.08e-36
chr8	99807065	99807465	7.04827	7.80985	5.33354	2.43202	3.1e-38	2.36e-36
chr14	71638571	71638971	6.71474	7.53768	4.6007	2.86699	3.35e-38	2.55e-36
chr18	9608755	9609155	6.96143	7.74589	5.11225	2.58459	3.41e-38	2.59e-36
chr8	98485851	98486251	7.56914	8.29461	6.0403	2.22377	3.5e-38	2.66e-36
chr5	88116379	88116779	7.53303	8.24443	6.06951	2.14332	3.72e-38	2.83e-36
chr6	130708272	130708672	7.84279	8.52932	6.4865	2.0187	3.74e-38	2.84e-36
chr8	86266709	86267109	8.45052	9.10575	7.2165	1.86909	3.81e-38	2.89e-36
chr3	197787387	197787787	7.40628	8.12258	5.92038	2.16953	3.87e-38	2.93e-36
chr22	50007959	50008359	7.34031	8.07746	5.75447	2.2853	3.99e-38	3.02e-36
chr8	41643793	41644193	6.54354	7.40514	4.09305	3.2184	4.01e-38	3.03e-36
chr18	56298872	56299272	7.12215	7.86882	5.48763	2.34071	4.2e-38	3.18e-36
chr6	19289559	19289959	6.43649	7.36389	3.08762	4.10002	4.25e-38	3.21e-36
chr4	120724724	120725124	7.19633	7.95883	5.47646	2.43777	4.5e-38	3.4e-36
chr5	137815014	137815414	6.44863	7.32756	3.81368	3.39993	4.63e-38	3.49e-36
chr7	35839108	35839508	6.48523	3.19315	7.40964	-4.04034	4.64e-38	3.49e-36
chr5	78496357	78496757	6.72525	7.57026	4.42987	3.0544	4.87e-38	3.67e-36
chr5	72613487	72613887	6.7782	7.60995	4.5948	2.93711	4.97e-38	3.74e-36
chr5	178080651	178081051	7.50316	5.97956	8.22753	-2.20251	5.03e-38	3.78e-36
chr17	683384	683784	6.67409	7.53239	4.25595	3.18839	5.84e-38	4.39e-36
chr4	68463878	68464278	7.44455	8.14577	6.02613	2.08953	5.87e-38	4.41e-36
chr12	75959051	75959451	7.009	7.78577	5.20665	2.52709	6.04e-38	4.53e-36
chr3	24658132	24658532	6.67494	7.51581	4.41561	3.02158	6.31e-38	4.73e-36
chr18	449156	449556	6.77253	7.58964	4.70233	2.82466	6.58e-38	4.93e-36
chr6	11046746	11047146	7.62818	8.32481	6.22955	2.06767	6.73e-38	5.04e-36
chr5	125481679	125482079	6.57123	7.41991	4.24311	3.08523	6.73e-38	5.04e-36
chr5	84535332	84535732	6.45836	7.34971	3.67331	3.55136	6.88e-38	5.14e-36
chr4	183760221	183760621	7.42616	8.15204	5.89535	2.22445	7.39e-38	5.52e-36
chr2	120422281	120422681	8.11939	8.79131	6.82182	1.94703	7.55e-38	5.63e-36
chr22	42805070	42805470	7.8561	8.55485	6.44837	2.07995	8.43e-38	6.29e-36
chr17	17982806	17983206	8.02623	8.70283	6.71018	1.96991	8.48e-38	6.32e-36
chr2	138334502	138334902	6.49258	7.38597	3.68125	3.5819	8.68e-38	6.46e-36
chr6	10873250	10873650	7.67042	8.37117	6.25404	2.08826	8.89e-38	6.61e-36
chrX	20261348	20261748	7.32006	8.09389	5.53514	2.50711	9.62e-38	7.15e-36
chr13	107765912	107766312	6.44006	2.75912	7.38269	-4.40611	1.01e-37	7.47e-36
chr12	2060803	2061203	6.85022	7.6541	4.87431	2.72322	1.03e-37	7.61e-36
chr9	73581046	73581446	7.72904	8.40709	6.40721	1.97563	1.03e-37	7.63e-36
chr18	71682590	71682990	6.58075	4.0889	7.44645	-3.23558	1.09e-37	8.08e-36
chr14	28652891	28653291	6.54551	7.39123	4.24384	3.05783	1.12e-37	8.27e-36
chr4	33886942	33887342	6.38343	7.28328	3.48514	3.66829	1.21e-37	8.95e-36
chr3	87206063	87206463	6.4912	7.37042	3.8529	3.40755	1.25e-37	9.25e-36
chr7	93336913	93337313	6.39774	7.33226	2.90351	4.22829	1.27e-37	9.37e-36
chr3	132378932	132379332	6.45324	7.33226	3.81728	3.40262	1.28e-37	9.41e-36
chr1	179331987	179332387	7.27365	8.01126	5.68547	2.28855	1.29e-37	9.53e-36
chr14	96063574	96063974	6.88948	4.98494	7.68267	-2.63002	1.31e-37	9.64e-36
chr10	23834141	23834541	6.41948	7.30442	3.71402	3.47126	1.32e-37	9.72e-36
chr3	187799883	187800283	6.62655	7.46659	4.37433	3.01517	1.32e-37	9.73e-36
chr3	158964235	158964635	6.49096	3.92425	7.36376	-3.32216	1.36e-37	9.99e-36
chr22	29113335	29113735	6.89195	7.68495	4.98863	2.63698	1.36e-37	9.99e-36
chr14	38108535	38108935	6.79116	7.59282	4.83035	2.70002	1.37e-37	1.01e-35
chr4	152970495	152970895	6.66705	7.50506	4.432	2.99048	1.44e-37	1.06e-35
chr2	201406793	201407193	6.69664	4.56894	7.52135	-2.87506	1.47e-37	1.08e-35
chr10	63273642	63274042	6.79765	7.59586	4.86009	2.67134	1.51e-37	1.11e-35
chr8	42909638	42910038	8.33967	9.03771	6.93501	2.07628	1.55e-37	1.13e-35
chr13	82878498	82878898	6.64306	7.50793	4.15974	3.24037	1.55e-37	1.14e-35
chr8	92937191	92937591	6.74427	7.58247	4.50766	3.00074	1.62e-37	1.18e-35
chr9	107432727	107433127	7.89249	8.59684	6.46039	2.10664	1.65e-37	1.2e-35
chr7	115077957	115078357	6.51551	7.46812	2.56382	4.66476	1.71e-37	1.25e-35
chr12	95717902	95718302	9.30542	9.93888	8.14929	1.77179	1.81e-37	1.32e-35
chr20	42572595	42572995	8.66042	9.3124	7.43839	1.85418	1.82e-37	1.33e-35
chr2	231091060	231091460	7.90311	6.62371	8.57035	-1.92069	1.91e-37	1.39e-35
chr13	43478186	43478586	6.4135	7.32436	3.35254	3.82794	1.94e-37	1.41e-35
chr19	44856692	44857092	6.56946	3.97526	7.44476	-3.34054	1.94e-37	1.41e-35
chr18	49368567	49368967	6.41125	7.34501	2.9334	4.23659	1.94e-37	1.41e-35
chr14	80157566	80157966	6.37918	7.29829	3.18233	3.94083	2.01e-37	1.46e-35
chr11	3781410	3781810	6.94825	7.73259	5.09978	2.58435	2.19e-37	1.59e-35
chr5	73612854	73613254	6.57692	7.45024	4.00454	3.33873	2.21e-37	1.6e-35
chr10	22624232	22624632	6.82656	7.63435	4.82348	2.7515	2.33e-37	1.69e-35
chr6	19433055	19433455	6.47632	7.34511	3.95236	3.29442	2.33e-37	1.69e-35
chr3	170751576	170751976	6.64499	7.48008	4.43433	2.96688	2.51e-37	1.82e-35
chr7	149144951	149145351	7.67091	8.38697	6.18616	2.17009	2.53e-37	1.83e-35
chr20	16475464	16475864	7.03272	7.82252	5.14999	2.61944	2.63e-37	1.9e-35
chr3	188362420	188362820	7.12633	7.89513	5.37076	2.4792	2.64e-37	1.9e-35
chr2	173589666	173590066	7.3452	8.10585	5.63559	2.42922	2.68e-37	1.93e-35
chr3	23320887	23321287	7.05304	7.8486	5.13301	2.65048	2.71e-37	1.95e-35
chr9	84349707	84350107	7.05483	7.84674	5.15855	2.63235	2.74e-37	1.97e-35
chr12	74328761	74329161	7.05478	7.82035	5.31763	2.45893	2.8e-37	2.01e-35
chr7	112779650	112780050	6.97837	7.75771	5.16062	2.5472	2.9e-37	2.09e-35
chr6	12584877	12585277	6.70444	7.54456	4.45155	3.00678	2.93e-37	2.1e-35
chr3	29805240	29805640	6.92491	7.73748	4.88781	2.78785	3e-37	2.15e-35
chr12	95205540	95205940	6.43425	7.31168	3.8163	3.38244	3e-37	2.15e-35
chr12	7937841	7938241	7.31837	8.04297	5.79367	2.20974	3.12e-37	2.24e-35
chr1	45978998	45979398	7.74816	8.43269	6.40011	2.00859	3.12e-37	2.24e-35
chr11	42794816	42795216	6.42831	7.30165	3.85576	3.34082	3.19e-37	2.28e-35
chr22	27859282	27859682	8.60086	9.21351	7.51446	1.68388	3.3e-37	2.36e-35
chr12	40392941	40393341	6.44895	7.39871	2.58015	4.59944	3.3e-37	2.36e-35
chr3	176759896	176760296	6.70933	7.54658	4.48061	2.98743	3.31e-37	2.36e-35
chr3	18161408	18161808	6.38478	7.32358	2.79511	4.33452	3.45e-37	2.46e-35
chr1	147185427	147185827	6.36906	7.25582	3.64144	3.49348	3.57e-37	2.55e-35
chr1	56788179	56788579	6.92708	7.75362	4.78513	2.89695	3.58e-37	2.55e-35
chr3	182046254	182046654	6.39238	7.2998	3.38437	3.76392	3.62e-37	2.58e-35
chr10	81116122	81116522	8.17443	8.85713	6.83385	1.99976	3.67e-37	2.61e-35
chr17	37106020	37106420	6.80418	7.60906	4.82141	2.71471	3.85e-37	2.73e-35
chr18	74206874	74207274	6.44012	7.32371	3.75087	3.45733	3.91e-37	2.77e-35
chr7	134937323	134937723	6.70343	7.53021	4.55956	2.89571	4.01e-37	2.84e-35
chr8	123661816	123662216	9.12259	9.77737	7.89023	1.86649	4.11e-37	2.91e-35
chr3	196120684	196121084	6.48079	7.35035	3.94877	3.29855	4.2e-37	2.98e-35
chr12	81378760	81379160	6.55256	7.39239	4.30214	3.00974	4.23e-37	3e-35
chr8	100629573	100629973	6.76215	7.5741	4.72961	2.7784	4.24e-37	3e-35
chr22	42900715	42901115	6.98382	7.78379	5.03446	2.68982	4.24e-37	3e-35
chr7	124034842	124035242	7.8246	6.42425	8.52163	-2.0688	4.27e-37	3.02e-35
chr7	71303809	71304209	6.43815	7.39135	2.46858	4.66733	4.34e-37	3.06e-35
chr7	110382811	110383211	6.56084	7.40772	4.24894	3.07155	4.47e-37	3.15e-35
chr8	70152436	70152836	7.08382	7.84635	5.36373	2.43409	4.66e-37	3.29e-35
chr2	209389104	209389504	6.91873	7.70412	5.06377	2.58724	4.71e-37	3.32e-35
chr17	41099685	41100085	7.56373	8.34023	5.763	2.52572	4.97e-37	3.5e-35
chr3	187808947	187809347	8.33519	8.9817	7.13304	1.82866	5.11e-37	3.6e-35
chr3	149629026	149629426	6.7353	7.54547	4.71541	2.7654	5.15e-37	3.62e-35
chr2	18611585	18611985	6.55051	7.42074	4.01142	3.30868	5.18e-37	3.64e-35
chr6	53497212	53497612	6.38152	7.28085	3.49048	3.66323	5.2e-37	3.65e-35
chr13	95160636	95161036	6.55626	7.41101	4.17209	3.1461	5.21e-37	3.66e-35
chr6	140499781	140500181	6.49364	7.36735	3.91701	3.34412	5.28e-37	3.7e-35
chr5	117412848	117413248	6.45954	3.56373	7.35921	-3.61821	5.3e-37	3.71e-35
chr11	71253598	71253998	7.64572	8.37848	6.08161	2.26203	5.38e-37	3.77e-35
chr4	41442762	41443162	6.46142	7.33495	3.88671	3.34264	5.51e-37	3.85e-35
chr1	108953463	108953863	7.08263	5.08961	7.88899	-2.71706	5.61e-37	3.92e-35
chr18	48388774	48389174	6.35518	7.26035	3.3808	3.72566	5.69e-37	3.97e-35
chr2	207163498	207163898	6.73892	7.57452	4.52403	2.97396	5.81e-37	4.05e-35
chr2	225341014	225341414	6.32749	7.25186	3.03614	4.03925	6.06e-37	4.23e-35
chr12	45549741	45550141	6.36047	7.26266	3.42921	3.68757	6.11e-37	4.25e-35
chr14	47392336	47392736	6.40611	7.28102	3.8163	3.35304	6.18e-37	4.3e-35
chr13	46659729	46660129	7.98998	8.6932	6.56282	2.10233	6.31e-37	4.39e-35
chr7	121420944	121421344	7.90596	8.6009	6.51451	2.0606	6.39e-37	4.45e-35
chr5	105977658	105978058	6.46704	7.3618	3.63772	3.58944	6.41e-37	4.45e-35
chr11	111309432	111309832	7.95266	8.61234	6.70203	1.88983	6.98e-37	4.85e-35
chr14	32006614	32007014	6.85424	7.65037	4.93041	2.66168	7.07e-37	4.9e-35
chr2	17576703	17577103	6.3871	7.29414	3.38479	3.75808	7.25e-37	5.03e-35
chr12	28497808	28498208	6.56088	7.43298	4.00169	3.32182	8.29e-37	5.74e-35
chr3	141366199	141366599	7.80347	8.50589	6.37982	2.09886	8.48e-37	5.87e-35
chr15	70412775	70413175	6.6863	7.49266	4.69327	2.73349	9.01e-37	6.23e-35
chr12	50679557	50679957	7.12624	7.86672	5.52353	2.30532	9.13e-37	6.31e-35
chr8	127371085	127371485	6.51435	7.39161	3.89827	3.36857	9.55e-37	6.6e-35
chr19	55210054	55210454	7.67241	8.39859	6.14019	2.2242	9.58e-37	6.62e-35
chr5	157842706	157843106	6.73067	7.55801	4.58248	2.90145	9.82e-37	6.77e-35
chr2	86453781	86454181	7.24094	8.00448	5.51519	2.44077	9.84e-37	6.78e-35
chr12	51320613	51321013	6.68139	7.49292	4.6518	2.76932	1.03e-36	7.13e-35
chr1	169245676	169246076	8.85746	9.47235	7.76373	1.69296	1.05e-36	7.22e-35
chr1	111573706	111574106	6.76553	4.6512	7.5885	-2.86014	1.09e-36	7.5e-35
chr6	24554466	24554866	7.02497	7.80365	5.21113	2.54094	1.1e-36	7.57e-35
chr1	199202344	199202744	6.56142	7.40603	4.26969	3.04726	1.13e-36	7.78e-35
chr8	121732395	121732795	7.69827	6.30517	8.3936	-2.0515	1.17e-36	8.04e-35
chr18	46104922	46105322	6.5617	7.39509	4.36495	2.9481	1.18e-36	8.08e-35
chr12	40986045	40986445	6.71266	7.52271	4.69363	2.76185	1.18e-36	8.11e-35
chr21	35329933	35330333	6.80037	7.63407	4.60108	2.95513	1.23e-36	8.39e-35
chr1	241343909	241344309	6.63936	7.47779	4.4008	3.00094	1.23e-36	8.4e-35
chr5	100647533	100647933	7.31807	8.05873	5.71445	2.30669	1.24e-36	8.49e-35
chr6	143745404	143745804	8.67599	9.33387	7.4321	1.88032	1.24e-36	8.5e-35
chr20	22403061	22403461	6.37673	7.2552	3.74709	3.39184	1.26e-36	8.59e-35
chr2	105005606	105006006	7.72846	8.42246	6.34097	2.0552	1.29e-36	8.83e-35
chr8	17321487	17321887	7.09533	7.84268	5.45724	2.34416	1.32e-36	8.98e-35
chr15	35489472	35489872	6.46845	7.33446	3.97342	3.25472	1.33e-36	9.08e-35
chr8	106953574	106953974	6.52969	7.37022	4.27329	3.01263	1.37e-36	9.33e-35
chr14	57818539	57818939	6.83718	7.63984	4.86958	2.7106	1.42e-36	9.68e-35
chr1	197761340	197761740	6.6228	4.37159	7.46272	-3.00284	1.44e-36	9.8e-35
chr2	204355146	204355546	6.54989	7.41267	4.08762	3.22215	1.48e-36	1e-34
chr12	54881941	54882341	7.15898	7.90532	5.52623	2.34125	1.52e-36	1.03e-34
chr13	82305562	82305962	6.7706	7.58234	4.73953	2.76985	1.53e-36	1.04e-34
chr2	149020390	149020790	7.3946	5.90232	8.11229	-2.1698	1.55e-36	1.05e-34
chr4	111750522	111750922	6.95879	7.75381	5.04232	2.65453	1.61e-36	1.09e-34
chr22	35622471	35622871	7.59628	8.30142	6.1607	2.10872	1.64e-36	1.11e-34
chr12	40366048	40366448	6.37839	7.29077	3.29345	3.83861	1.66e-36	1.12e-34
chr5	119530065	119530465	9.01544	9.67728	7.75666	1.89909	1.71e-36	1.16e-34
chr9	72478267	72478667	7.15207	7.90902	5.46279	2.40511	1.76e-36	1.19e-34
chr8	39763526	39763926	7.98067	8.65787	6.66226	1.97128	1.79e-36	1.21e-34
chr3	104610714	104611114	6.54847	7.3801	4.36606	2.93281	1.8e-36	1.21e-34
chr6	33361997	33362397	6.55953	7.40977	4.21727	3.0973	1.81e-36	1.22e-34
chr12	64790195	64790595	6.65411	7.46695	4.61511	2.77778	1.85e-36	1.25e-34
chr12	41510450	41510850	6.3113	7.22327	3.23285	3.82016	1.85e-36	1.25e-34
chr4	166280637	166281037	7.25654	7.99797	5.64902	2.30843	1.87e-36	1.26e-34
chr12	51332110	51332510	7.12002	7.86674	5.48528	2.3375	1.97e-36	1.32e-34
chr5	72514249	72514649	7.38574	8.11245	5.85098	2.22567	1.97e-36	1.32e-34
chr11	83004143	83004543	7.30611	8.04394	5.71682	2.29077	1.98e-36	1.33e-34
chr4	169267062	169267462	7.75008	8.4257	6.43791	1.96413	2.01e-36	1.35e-34
chr4	150080897	150081297	9.31218	9.957	8.1161	1.82096	2.02e-36	1.36e-34
chr7	114979529	114979929	6.44429	7.40333	2.28546	4.83084	2.03e-36	1.36e-34
chr20	50383139	50383539	6.99197	5.23013	7.76185	-2.48464	2.11e-36	1.41e-34
chr10	110944801	110945201	6.32995	7.26696	2.7811	4.28	2.11e-36	1.41e-34
chr7	133617338	133617738	7.52796	8.26736	5.93081	2.29497	2.14e-36	1.43e-34
chr4	11611842	11612242	6.62175	7.45014	4.46519	2.91297	2.25e-36	1.5e-34
chr6	51472337	51472737	7.60795	8.30845	6.19262	2.08663	2.29e-36	1.53e-34
chr12	47188789	47189189	7.69712	8.403	6.25826	2.11601	2.29e-36	1.53e-34
chr2	155278180	155278580	7.00277	7.78394	5.17385	2.55639	2.42e-36	1.61e-34
chr9	82518930	82519330	7.27816	8.01089	5.71419	2.25903	2.46e-36	1.64e-34
chr12	104896179	104896579	8.50431	9.13677	7.35164	1.76809	2.47e-36	1.64e-34
chr2	179580845	179581245	6.38579	7.29413	3.36379	3.79354	2.51e-36	1.67e-34
chr7	138294481	138294881	6.93996	7.72713	5.0738	2.60323	2.58e-36	1.72e-34
chr10	21870854	21871254	6.41309	7.28866	3.81598	3.35774	2.74e-36	1.82e-34
chr11	75969790	75970190	6.99586	5.26328	7.76062	-2.43929	2.81e-36	1.87e-34
chr3	15831938	15832338	7.38267	8.12779	5.75624	2.33412	2.85e-36	1.89e-34
chr7	137954047	137954447	9.3986	10.032	8.24279	1.77089	2.89e-36	1.92e-34
chr4	38041466	38041866	6.41682	7.30461	3.67657	3.50278	2.92e-36	1.93e-34
chr4	117203256	117203656	7.368	8.08978	5.85667	2.19737	3.01e-36	1.99e-34
chr13	23755025	23755425	6.92387	7.69825	5.13572	2.51362	3.01e-36	1.99e-34
chr2	162579901	162580301	6.92368	7.69766	5.13785	2.50346	3.04e-36	2.01e-34
chr10	61054731	61055131	6.30309	7.229	2.98276	4.06948	3.06e-36	2.02e-34
chr2	189050082	189050482	6.86361	7.65497	4.97092	2.62343	3.09e-36	2.04e-34
chr5	89053519	89053919	6.34153	7.2629	3.10487	3.99653	3.09e-36	2.04e-34
chr8	90859262	90859662	6.39461	3.61381	7.28563	-3.54058	3.11e-36	2.05e-34
chr18	13036988	13037388	6.31838	7.23575	3.15141	3.92237	3.34e-36	2.2e-34
chr6	1613429	1613829	6.59252	4.43873	7.42057	-2.89942	3.4e-36	2.24e-34
chr6	67658252	67658652	6.37877	7.32929	2.48843	4.60442	3.61e-36	2.38e-34
chr12	63918695	63919095	7.02391	7.78328	5.32134	2.4165	3.62e-36	2.38e-34
chr7	39892399	39892799	6.60001	7.42114	4.49973	2.84809	3.82e-36	2.51e-34
chr12	52827160	52827560	7.14174	7.88852	5.50666	2.33895	3.83e-36	2.51e-34
chr17	82636549	82636949	6.94025	7.74811	4.93675	2.75025	4e-36	2.62e-34
chr3	152969938	152970338	8.91737	9.51964	7.86414	1.64088	4.3e-36	2.82e-34
chr9	84808231	84808631	6.27888	7.20116	3.026	3.99149	4.33e-36	2.84e-34
chr14	57481357	57481757	6.51807	7.39929	3.85672	3.42946	4.34e-36	2.84e-34
chr2	185219962	185220362	6.7077	7.51423	4.7135	2.73401	4.38e-36	2.86e-34
chr13	85716348	85716748	7.53129	6.10029	8.23539	-2.09826	4.48e-36	2.93e-34
chr2	18107632	18108032	6.33198	7.2254	3.52023	3.57116	4.49e-36	2.93e-34
chr13	36634865	36635265	6.35943	7.30595	2.57936	4.50825	4.59e-36	3e-34
chr15	67216877	67217277	6.92098	5.1169	7.69804	-2.51863	4.8e-36	3.13e-34
chr10	9238240	9238640	6.39973	7.3334	2.92371	4.21948	4.97e-36	3.24e-34
chr8	80751252	80751652	7.29016	8.01985	5.74105	2.243	5e-36	3.26e-34
chr10	115708741	115709141	6.65694	4.35972	7.50217	-3.05672	5.12e-36	3.33e-34
chr5	94707369	94707769	6.47189	7.34545	3.89697	3.34696	5.73e-36	3.73e-34
chr8	42125853	42126253	6.7988	7.60991	4.77217	2.77304	5.95e-36	3.87e-34
chr13	81874167	81874567	9.11273	9.72663	8.02227	1.68864	6.03e-36	3.92e-34
chr9	80386729	80387129	6.39215	7.25639	3.91517	3.23708	6.05e-36	3.93e-34
chr16	35306938	35307338	6.80847	7.61633	4.80493	2.74876	6.08e-36	3.95e-34
chr5	51691586	51691986	6.30299	7.22954	2.97046	4.07099	6.55e-36	4.25e-34
chr12	76631736	76632136	6.3755	7.25215	3.76628	3.35548	6.73e-36	4.36e-34
chr5	84242242	84242642	6.33242	7.26309	2.91884	4.15637	6.93e-36	4.49e-34
chr2	9025832	9026232	6.56992	7.42189	4.21173	3.12562	6.99e-36	4.53e-34
chr4	125420085	125420485	7.25217	7.98037	5.71024	2.2323	7.21e-36	4.66e-34
chr13	34043907	34044307	6.38008	7.24863	3.85863	3.28695	7.26e-36	4.7e-34
chr14	62800540	62800940	7.9454	8.67725	6.38575	2.25618	7.64e-36	4.94e-34
chr13	25727254	25727654	8.1415	8.77449	6.98703	1.76934	7.72e-36	4.98e-34
chr18	13540105	13540505	7.84831	6.53858	8.52332	-1.95171	8.03e-36	5.18e-34
chr6	6600863	6601263	8.19221	8.8648	6.89197	1.95034	8.12e-36	5.24e-34
chr10	73086836	73087236	7.06571	7.82941	5.33906	2.43965	8.29e-36	5.34e-34
chr9	106340685	106341085	6.39676	7.2899	3.58869	3.56032	8.44e-36	5.43e-34
chr1	108520327	108520727	6.71629	4.70295	7.52554	-2.7352	9.21e-36	5.93e-34
chr3	171953392	171953792	6.89331	7.65601	5.17233	2.43572	9.49e-36	6.1e-34
chr12	81572370	81572770	6.42271	7.29067	3.90752	3.27113	9.5e-36	6.11e-34
chr1	85818217	85818617	6.36458	7.24505	3.7119	3.4105	1.01e-35	6.48e-34
chr12	87170365	87170765	6.47321	7.3587	3.76111	3.48249	1.02e-35	6.57e-34
chr11	14345747	14346147	6.29767	7.21526	3.12683	3.90387	1.03e-35	6.57e-34
chr8	120073073	120073473	7.662	8.32862	6.38499	1.91918	1.07e-35	6.87e-34
chr8	39001172	39001572	8.12451	8.8175	6.74134	2.0495	1.1e-35	7.04e-34
chr4	68912857	68913257	6.63708	7.46329	4.49769	2.88738	1.11e-35	7.12e-34
chr10	112362377	112362777	6.66725	7.47802	4.64311	2.76935	1.11e-35	7.13e-34
chr2	10662111	10662511	6.32255	7.1994	3.71121	3.36836	1.13e-35	7.24e-34
chr2	120372514	120372914	6.4321	7.30961	3.81334	3.37754	1.15e-35	7.35e-34
chr9	98547691	98548091	9.02278	9.64574	7.90238	1.72588	1.18e-35	7.53e-34
chr15	53910272	53910672	7.44164	8.19866	5.75197	2.40385	1.19e-35	7.57e-34
chr2	150052456	150052856	7.83646	8.50579	6.54897	1.93442	1.25e-35	7.96e-34
chr11	86335082	86335482	8.17991	8.83784	6.93585	1.88081	1.26e-35	8.01e-34
chr18	46659406	46659806	6.50348	7.33757	4.30097	2.95584	1.27e-35	8.08e-34
chr5	115748911	115749311	6.36714	7.31463	2.56073	4.5124	1.27e-35	8.08e-34
chr5	95748554	95748954	7.38327	8.09216	5.93102	2.13026	1.29e-35	8.23e-34
chr18	62388879	62389279	7.06235	7.83262	5.29828	2.4853	1.32e-35	8.37e-34
chr1	151990036	151990436	8.32411	8.96333	7.14791	1.7961	1.33e-35	8.45e-34
chr10	129579372	129579772	6.6686	4.48279	7.50065	-2.93024	1.36e-35	8.61e-34
chr15	59953630	59954030	6.32258	7.25959	2.7737	4.27011	1.39e-35	8.8e-34
chr2	103386932	103387332	7.71077	8.41098	6.29673	2.08474	1.44e-35	9.12e-34
chr1	154334579	154334979	8.53383	9.15198	7.42941	1.70658	1.5e-35	9.53e-34
chr3	171055576	171055976	6.55406	7.40332	4.22074	3.08889	1.51e-35	9.54e-34
chr4	117311300	117311700	6.32717	7.274	2.53871	4.47976	1.55e-35	9.78e-34
chr3	106685748	106686148	7.14002	7.87691	5.55541	2.28442	1.59e-35	1e-33
chr5	115432627	115433027	6.27427	7.19648	3.02259	3.98505	1.65e-35	1.04e-33
chr14	60964891	60965291	6.90484	7.67199	5.15868	2.46308	1.68e-35	1.06e-33
chr2	143334778	143335178	6.29931	7.21336	3.18739	3.85362	1.73e-35	1.09e-33
chr3	34196964	34197364	8.72622	9.34413	7.62257	1.70503	1.77e-35	1.11e-33
chr8	141290314	141290714	6.63444	4.48414	7.46204	-2.8795	1.85e-35	1.17e-33
chr12	96047771	96048171	7.91797	8.59701	6.59219	1.9802	1.87e-35	1.18e-33
chr7	254267	254667	6.6296	4.39704	7.46732	-2.98147	2e-35	1.26e-33
chr4	140660155	140660555	6.54876	4.27047	7.39182	-3.00791	2.05e-35	1.29e-33
chr1	80640019	80640419	8.06159	8.7266	6.79073	1.91241	2.07e-35	1.3e-33
chr10	104469258	104469658	6.55276	7.38983	4.32561	2.98161	2.11e-35	1.32e-33
chr5	174616046	174616446	6.61594	7.44948	4.41799	2.95346	2.14e-35	1.34e-33
chr2	38310226	38310626	6.82368	7.61338	4.9416	2.61169	2.16e-35	1.35e-33
chr2	177170097	177170497	7.10212	7.85078	5.45724	2.35122	2.17e-35	1.36e-33
chr12	64039595	64039995	6.42987	7.2977	3.91609	3.27506	2.4e-35	1.5e-33
chr3	161008031	161008431	6.3202	7.19989	3.67657	3.40257	2.48e-35	1.55e-33
chr4	189143145	189143545	6.94934	7.7262	5.14648	2.52704	2.55e-35	1.59e-33
chr3	30518320	30518720	6.39734	7.26564	3.87859	3.27298	2.58e-35	1.61e-33
chr1	96527398	96527798	6.31619	7.19581	3.67331	3.3995	2.58e-35	1.61e-33
chr3	169534429	169534829	6.41332	7.27675	3.9446	3.22438	2.64e-35	1.65e-33
chr1	198669049	198669449	8.02377	8.67522	6.80366	1.85057	2.65e-35	1.65e-33
chr3	105745942	105746342	6.42094	7.29327	3.85926	3.32793	2.66e-35	1.66e-33
chr12	59164933	59165333	7.22936	7.9674	5.63904	2.28956	2.69e-35	1.67e-33
chr12	72658628	72659028	6.33653	7.21753	3.67766	3.4181	2.72e-35	1.69e-33
chr18	3590182	3590582	6.40778	7.27015	3.94967	3.21973	2.73e-35	1.7e-33
chr5	81657499	81657899	7.82276	8.49027	6.54234	1.92424	2.75e-35	1.71e-33
chr6	32920795	32921195	6.48881	7.33345	4.19674	3.04617	2.82e-35	1.75e-33
chr7	151856608	151857008	6.44652	7.30059	4.06874	3.1381	2.85e-35	1.77e-33
chr1	87715026	87715426	6.30511	7.19633	3.52182	3.53826	2.86e-35	1.77e-33
chr10	96846422	96846822	6.84619	7.6388	4.94536	2.63219	2.89e-35	1.79e-33
chr14	91743946	91744346	6.58712	7.4237	4.36406	2.97345	2.97e-35	1.84e-33
chr4	130368658	130369058	6.52027	7.37384	4.14725	3.13196	3.01e-35	1.87e-33
chr12	95649108	95649508	6.65979	7.51069	4.31146	3.1138	3.13e-35	1.94e-33
chr5	146564032	146564432	6.61921	7.45053	4.43924	2.93356	3.13e-35	1.94e-33
chr20	24131628	24132028	6.24997	7.17728	2.90292	4.07425	3.23e-35	2e-33
chr8	15702084	15702484	6.80946	7.59336	4.9638	2.57377	3.32e-35	2.05e-33
chr17	77160345	77160745	7.31379	8.03005	5.82814	2.1697	3.48e-35	2.15e-33
chr9	92857247	92857647	7.26532	8.00292	5.67719	2.28734	3.62e-35	2.23e-33
chr22	23147550	23147950	8.69036	9.31299	7.57107	1.724	3.72e-35	2.29e-33
chr12	87348071	87348471	6.51961	7.34185	4.41086	2.85131	3.78e-35	2.33e-33
chr2	19041366	19041766	6.43428	7.39545	2.19948	4.90077	3.78e-35	2.33e-33
chr2	110768623	110769023	7.18758	7.92862	5.58209	2.30677	3.8e-35	2.34e-33
chr12	10918912	10919312	8.55087	9.21899	7.26806	1.92807	3.98e-35	2.45e-33
chr7	132250960	132251360	8.14057	8.80003	6.89081	1.88749	4.26e-35	2.62e-33
chr4	41603108	41603508	6.37695	7.23333	3.97722	3.15657	4.45e-35	2.73e-33
chr8	134017165	134017565	8.60079	9.21787	7.49991	1.70153	4.55e-35	2.79e-33
chr1	68197797	68198197	6.46328	7.32305	4.03081	3.18695	4.63e-35	2.84e-33
chr2	222842587	222842987	6.44685	7.31318	3.94848	3.2594	4.69e-35	2.88e-33
chr5	96245366	96245766	6.43206	7.30272	3.88829	3.30649	4.77e-35	2.92e-33
chr8	106608478	106608878	6.99548	7.74943	5.32249	2.38203	4.89e-35	2.99e-33
chr8	125066790	125067190	8.82278	9.45408	7.67412	1.76152	5.08e-35	3.1e-33
chr9	96720502	96720902	6.28935	7.21804	2.91517	4.11132	5.14e-35	3.14e-33
chr14	31441432	31441832	7.86189	8.52225	6.60868	1.89082	5.2e-35	3.18e-33
chr10	61075690	61076090	6.5822	7.3985	4.518	2.80485	5.28e-35	3.22e-33
chr2	144240419	144240819	7.66832	8.36423	6.27274	2.06455	5.3e-35	3.23e-33
chr18	36849513	36849913	6.42964	7.37367	2.71366	4.43051	5.69e-35	3.47e-33
chr1	214833343	214833743	8.00748	8.66324	6.77149	1.87069	5.73e-35	3.49e-33
chr3	188385444	188385844	6.55771	7.39965	4.28924	3.01566	5.8e-35	3.53e-33
chr18	49342685	49343085	6.34159	7.24181	3.43819	3.66051	6.04e-35	3.67e-33
chr8	121403783	121404183	7.21365	5.69525	7.93693	-2.20027	6.05e-35	3.68e-33
chr7	47405913	47406313	6.30897	3.36189	7.21226	-3.70646	6.29e-35	3.82e-33
chr1	56174119	56174519	6.32048	7.21343	3.51497	3.55753	6.31e-35	3.83e-33
chrX	16953546	16953946	6.41386	7.3044	3.63924	3.53269	6.5e-35	3.95e-33
chr2	134068429	134068829	6.6289	7.47302	4.34145	3.03874	6.72e-35	4.08e-33
chr3	167886869	167887269	7.77787	8.46941	6.40076	2.04161	6.76e-35	4.1e-33
chr5	112228807	112229207	6.32036	7.27241	2.38524	4.62174	6.99e-35	4.24e-33
chr12	73383853	73384253	9.82746	10.4151	8.81947	1.5815	7.07e-35	4.28e-33
chr2	186129919	186130319	6.8626	7.63819	5.06725	2.51082	7.29e-35	4.41e-33
chr4	154595787	154596187	6.77405	7.57759	4.80047	2.71192	7.74e-35	4.68e-33
chr19	48582110	48582510	6.54002	7.35681	4.47212	2.80394	7.79e-35	4.71e-33
chr5	170918098	170918498	6.63036	7.45506	4.50278	2.87689	7.94e-35	4.8e-33
chr3	144376001	144376401	6.42621	7.32303	3.5693	3.61919	7.97e-35	4.81e-33
chr5	95403162	95403562	6.62345	7.43015	4.62803	2.73837	8.19e-35	4.94e-33
chr14	57501187	57501587	6.26115	7.18179	3.0373	3.96834	8.28e-35	4.99e-33
chr14	61559262	61559662	6.24954	7.15987	3.19698	3.80066	8.36e-35	5.04e-33
chr3	188679771	188680171	6.30796	7.2349	2.96813	4.0714	8.72e-35	5.25e-33
chr5	101103889	101104289	8.5344	9.15165	7.43297	1.70256	8.76e-35	5.27e-33
chr1	152162908	152163308	6.64579	7.45952	4.60032	2.78828	8.93e-35	5.37e-33
chr1	202713190	202713590	6.6152	7.47431	4.18917	3.17709	9.12e-35	5.48e-33
chr5	94366910	94367310	6.2869	7.22523	2.70802	4.29563	9.13e-35	5.48e-33
chr13	41944695	41945095	7.69457	8.4021	6.24839	2.12203	9.18e-35	5.51e-33
chr13	68686573	68686973	7.00587	1.43959	7.99056	-6.02248	9.19e-35	5.51e-33
chr14	38252288	38252688	6.69512	7.48688	4.79982	2.62512	9.24e-35	5.54e-33
chr2	60968843	60969243	6.66901	7.46815	4.72525	2.67235	9.33e-35	5.59e-33
chr2	6139925	6140325	7.74567	8.44943	6.31619	2.10204	9.73e-35	5.83e-33
chr4	140448164	140448564	6.65877	7.48317	4.53346	2.86772	9.79e-35	5.86e-33
chr18	11789754	11790154	6.25854	7.15593	3.39402	3.6196	9.81e-35	5.87e-33
chr7	28346971	28347371	6.50103	7.34168	4.24359	3.00557	9.84e-35	5.88e-33
chr3	3708695	3709095	6.51837	7.3423	4.39664	2.86872	9.85e-35	5.88e-33
chr2	207220125	207220525	6.32968	7.22544	3.48719	3.60375	1.01e-34	6.04e-33
chr9	98072616	98073016	8.89235	9.51601	7.76963	1.72823	1.04e-34	6.21e-33
chr4	140691319	140691719	7.97439	8.62344	6.76305	1.83851	1.08e-34	6.45e-33
chr19	52685829	52686229	6.40011	7.25537	4.01115	3.14747	1.13e-34	6.71e-33
chr3	116920834	116921234	6.9822	7.76039	5.17128	2.54029	1.16e-34	6.9e-33
chr6	51474053	51474453	6.33691	7.22387	3.60693	3.48834	1.16e-34	6.91e-33
chr12	87082675	87083075	6.37742	7.33683	2.20551	4.84319	1.22e-34	7.25e-33
chr11	4134852	4135252	6.30066	7.17217	3.74777	3.30791	1.23e-34	7.31e-33
chr8	92503573	92503973	6.83479	7.62949	4.92039	2.64108	1.37e-34	8.13e-33
chr4	106418056	106418456	6.8333	7.60633	5.05309	2.50271	1.38e-34	8.2e-33
chr14	64093039	64093439	6.52346	7.36559	4.25331	3.02506	1.39e-34	8.24e-33
chr8	101610916	101611316	7.30596	8.01994	5.83073	2.15766	1.4e-34	8.32e-33
chr3	165544984	165545384	7.93213	8.60968	6.61232	1.97243	1.47e-34	8.69e-33
chr15	96003294	96003694	8.13839	8.79188	6.9108	1.86044	1.49e-34	8.8e-33
chr18	3567461	3567861	6.31094	7.18316	3.75052	3.31794	1.49e-34	8.85e-33
chr13	75725762	75726162	6.25873	7.14308	3.56032	3.4513	1.5e-34	8.9e-33
chr4	92483304	92483704	6.99343	5.29137	7.75272	-2.41276	1.54e-34	9.11e-33
chr14	63471192	63471592	6.91036	7.66994	5.20665	2.41244	1.55e-34	9.17e-33
chr11	17048471	17048871	6.78207	7.57172	4.90025	2.61298	1.66e-34	9.78e-33
chr5	77187082	77187482	6.45497	7.31876	3.9825	3.2326	1.67e-34	9.83e-33
chr8	99905374	99905774	8.17472	7.02207	8.80717	-1.76202	1.75e-34	1.03e-32
chr1	151495377	151495777	6.33059	7.19856	3.81531	3.26969	1.75e-34	1.03e-32
chr2	225334363	225334763	7.56137	8.24146	6.23133	1.98409	1.78e-34	1.05e-32
chr12	27190661	27191061	8.34475	8.98878	7.15149	1.81667	1.8e-34	1.06e-32
chr20	23730609	23731009	6.24332	7.16018	3.08491	3.89739	1.8e-34	1.06e-32
chr16	23137893	23138293	6.24656	7.18594	2.64366	4.32361	1.84e-34	1.08e-32
chr3	164524137	164524537	6.76093	7.54818	4.89437	2.59202	1.9e-34	1.11e-32
chr1	191440615	191441015	6.41466	7.27198	4.00599	3.16426	2.11e-34	1.24e-32
chr1	94928996	94929396	6.78096	7.56554	4.93102	2.57689	2.14e-34	1.25e-32
chr3	18234991	18235391	7.13616	7.87014	5.56601	2.26204	2.15e-34	1.26e-32
chr5	21171115	21171515	7.67468	6.25833	8.37542	-2.07532	2.17e-34	1.27e-32
chr6	12416017	12416417	6.47328	7.35101	3.85194	3.37733	2.24e-34	1.31e-32
chr6	21111389	21111789	8.08132	8.73505	6.85285	1.86111	2.25e-34	1.32e-32
chr4	158112697	158113097	6.74596	7.7261	1.55291	5.70611	2.25e-34	1.32e-32
chr5	89037160	89037560	6.32821	7.1895	3.88077	3.19961	2.27e-34	1.33e-32
chr12	103747977	103748377	6.3193	7.21184	3.51902	3.5543	2.33e-34	1.36e-32
chr14	67446106	67446506	7.45385	8.15785	6.02328	2.10483	2.35e-34	1.37e-32
chr17	15177824	15178224	6.33382	7.2234	3.57124	3.5259	2.42e-34	1.41e-32
chr6	141185342	141185742	6.59605	7.4177	4.49177	2.84352	2.45e-34	1.43e-32
chr6	113450147	113450547	6.43059	7.28055	4.09088	3.09335	2.47e-34	1.44e-32
chr17	54744767	54745167	7.85254	8.52194	6.56478	1.93312	2.55e-34	1.48e-32
chr3	34235853	34236253	6.79113	7.55779	5.04781	2.45764	2.57e-34	1.5e-32
chr4	149740613	149741013	6.54949	7.38562	4.33019	2.97451	2.57e-34	1.5e-32
chr13	73399378	73399778	7.46238	8.16036	6.05797	2.07293	2.58e-34	1.5e-32
chr7	129227884	129228284	8.01835	8.71175	6.63341	2.05038	2.61e-34	1.52e-32
chr1	218939054	218939454	6.47117	7.30478	4.27257	2.94351	2.69e-34	1.56e-32
chr18	568818	569218	6.78246	7.56908	4.9198	2.58298	2.7e-34	1.57e-32
chr9	110752783	110753183	6.29533	7.1798	3.59556	3.45141	2.7e-34	1.57e-32
chr5	77426025	77426425	7.65748	8.32525	6.37605	1.92597	2.72e-34	1.57e-32
chr4	35520113	35520513	7.37252	8.07443	5.95109	2.09435	2.79e-34	1.62e-32
chr4	140158414	140158814	6.82867	7.62663	4.89282	2.66655	2.9e-34	1.68e-32
chr2	117996518	117996918	6.86225	7.66468	4.89622	2.70182	2.96e-34	1.71e-32
chr8	91028166	91028566	7.77636	8.45836	6.43861	1.99234	2.96e-34	1.71e-32
chr20	31704569	31704969	7.19628	7.91536	5.69757	2.17806	3.01e-34	1.74e-32
chr2	8500549	8500949	7.62417	8.31185	6.26315	2.02166	3.11e-34	1.8e-32
chr18	360629	361029	6.27353	7.17313	3.37859	3.63603	3.2e-34	1.85e-32
chr10	57924949	57925349	6.92967	7.69712	5.18179	2.46289	3.34e-34	1.93e-32
chr16	64056487	64056887	6.52486	2.03445	7.4924	-5.11681	3.38e-34	1.95e-32
chrX	114599640	114600040	6.85391	7.62938	5.05937	2.51372	3.43e-34	1.97e-32
chr13	21518613	21519013	6.69358	7.5009	4.6938	2.73627	3.49e-34	2.01e-32
chr7	110522815	110523215	6.59789	7.41831	4.50297	2.83983	3.5e-34	2.01e-32
chr20	19712595	19712995	6.94491	7.69019	5.31765	2.32615	3.62e-34	2.08e-32
chr4	62191484	62191884	6.29529	3.60368	7.17907	-3.43615	3.71e-34	2.13e-32
chr4	119794647	119795047	6.71107	7.5531	4.4418	3.02483	3.73e-34	2.14e-32
chr2	211423009	211423409	6.22354	7.14158	3.04515	3.92389	3.77e-34	2.16e-32
chr13	82203324	82203724	6.23996	7.1596	3.03391	3.9447	3.86e-34	2.21e-32
chr12	97572235	97572635	7.18935	7.92918	5.58997	2.30132	3.92e-34	2.25e-32
chr5	90184788	90185188	7.23299	8.15481	3.98829	3.9857	3.94e-34	2.26e-32
chr15	63186022	63186422	7.74033	8.43607	6.34549	2.05865	4.01e-34	2.3e-32
chr20	13286563	13286963	7.26614	8.00151	5.68916	2.26882	4.12e-34	2.36e-32
chr5	107384327	107384727	6.44066	7.30089	4.0037	3.19135	4.16e-34	2.38e-32
chr14	33182757	33183157	6.3772	7.24685	3.84426	3.28467	4.28e-34	2.44e-32
chr2	196836411	196836811	6.39714	7.24263	4.09764	3.05382	4.32e-34	2.47e-32
chr8	9788664	9789064	6.25232	7.18935	2.7031	4.26104	4.38e-34	2.5e-32
chr21	15005664	15006064	6.62857	7.43854	4.61017	2.76144	4.38e-34	2.5e-32
chr4	106064965	106065365	7.89857	8.54504	6.69657	1.82827	4.44e-34	2.53e-32
chr12	2286072	2286472	6.3141	7.17923	3.82804	3.2463	4.51e-34	2.57e-32
chr5	118531315	118531715	6.67045	7.47926	4.66021	2.75068	4.69e-34	2.67e-32
chr13	36965831	36966231	6.86194	7.64603	5.01505	2.56931	4.73e-34	2.69e-32
chr13	80239870	80240270	6.60111	7.404	4.63199	2.69927	4.83e-34	2.75e-32
chr10	56505576	56505976	6.55167	7.37211	4.4566	2.83774	5.08e-34	2.89e-32
chr22	26894766	26895166	7.35731	8.04272	6.00563	2.00701	5.13e-34	2.91e-32
chr2	100887707	100888107	7.02138	7.77629	5.34314	2.38602	5.31e-34	3.02e-32
chr6	35952196	35952596	7.04447	7.78237	5.45483	2.28483	5.34e-34	3.03e-32
chr8	121165170	121165570	7.4244	5.98434	8.13055	-2.1119	5.4e-34	3.06e-32
chr15	69870217	69870617	6.3086	7.18489	3.70343	3.35327	5.48e-34	3.1e-32
chr4	106614395	106614795	6.54685	7.35839	4.51719	2.76419	5.57e-34	3.15e-32
chr10	58217622	58218022	7.40843	8.1013	6.02578	2.04522	5.62e-34	3.18e-32
chr3	146625097	146625497	7.37001	8.09797	5.82927	2.2325	5.63e-34	3.18e-32
chr3	182284794	182285194	7.64885	8.57839	4.25788	4.12055	5.81e-34	3.29e-32
chr3	29937215	29937615	8.63998	9.27352	7.4836	1.77114	5.86e-34	3.31e-32
chr7	141537914	141538314	6.64365	7.44544	4.68196	2.70041	5.96e-34	3.36e-32
chr10	132113306	132113706	6.26214	7.1341	3.7045	3.30344	6.65e-34	3.75e-32
chr2	152171656	152172056	7.66561	8.33968	6.35956	1.95295	6.91e-34	3.9e-32
chr6	91438492	91438892	7.3761	8.06793	5.99777	2.04018	7.04e-34	3.97e-32
chr5	106189403	106189803	6.25214	7.12572	3.67692	3.32803	7.15e-34	4.03e-32
chr15	53833352	53833752	6.80834	7.58742	4.99211	2.54006	7.39e-34	4.16e-32
chr10	88119161	88119561	7.45377	8.17567	5.94188	2.19941	7.63e-34	4.29e-32
chr6	1251714	1252114	6.66733	7.48952	4.55898	2.852	7.74e-34	4.35e-32
chr12	87441872	87442272	6.64593	7.44925	4.67386	2.7063	8.06e-34	4.53e-32
chr16	82152648	82153048	7.94364	6.80063	8.57329	-1.75048	8.21e-34	4.61e-32
chr8	101832474	101832874	7.35202	8.04574	5.96575	2.04617	8.67e-34	4.87e-32
chr18	3384726	3385126	6.45219	7.29799	4.14985	3.05666	8.98e-34	5.04e-32
chr12	105860545	105860945	8.98632	9.58047	7.95841	1.60676	9.21e-34	5.16e-32
chr9	87354116	87354516	6.26371	7.19425	2.85258	4.14025	9.27e-34	5.19e-32
chr1	174153683	174154083	7.06922	7.7925	5.55081	2.20351	9.49e-34	5.31e-32
chr12	100904049	100904449	6.66078	7.46089	4.71051	2.68138	9.64e-34	5.39e-32
chr6	53464438	53464838	7.2706	7.99184	5.7618	2.19505	9.64e-34	5.39e-32
chr18	10408908	10409308	7.59795	8.30331	6.16139	2.11086	9.65e-34	5.4e-32
chr5	73729261	73729661	9.08309	9.69517	7.99855	1.67992	9.73e-34	5.44e-32
chr5	125503917	125504317	6.33103	7.25484	3.05014	4.02736	9.75e-34	5.45e-32
chr4	129806994	129807394	6.27711	7.14033	3.8104	3.21286	9.9e-34	5.53e-32
chr17	13187673	13188073	6.35643	7.22573	3.82707	3.29009	1.02e-33	5.68e-32
chr5	102951904	102952304	6.48159	7.29857	4.41237	2.80834	1.03e-33	5.75e-32
chr15	47466259	47466659	6.19606	7.10719	3.13105	3.79509	1.04e-33	5.79e-32
chr2	157182826	157183226	6.33228	7.24154	3.29628	3.78074	1.04e-33	5.82e-32
chr5	96653110	96653510	6.49874	7.34473	4.19472	3.05314	1.06e-33	5.91e-32
chr7	96548681	96549081	7.21697	7.94281	5.68637	2.21905	1.09e-33	6.09e-32
chr10	9097629	9098029	6.6804	7.48537	4.69701	2.7215	1.14e-33	6.33e-32
chr8	33236171	33236571	7.97135	8.60948	6.79901	1.79157	1.19e-33	6.6e-32
chr7	150201811	150202211	6.23508	7.17479	2.62437	4.31075	1.22e-33	6.79e-32
chr2	200319931	200320331	7.54455	8.25838	6.06998	2.15423	1.24e-33	6.86e-32
chr13	41610313	41610713	6.45282	7.27883	4.31499	2.87551	1.24e-33	6.88e-32
chr2	57139229	57139629	6.28649	7.18538	3.40147	3.64018	1.25e-33	6.91e-32
chr10	125584917	125585317	6.7733	7.53723	5.04543	2.4377	1.29e-33	7.16e-32
chr5	61386122	61386522	6.22973	7.12215	3.43093	3.54605	1.31e-33	7.25e-32
chr14	35708157	35708557	7.08147	7.80613	5.55652	2.20919	1.37e-33	7.61e-32
chr22	22939750	22940150	6.58298	7.39357	4.56014	2.76064	1.4e-33	7.76e-32
chr10	19154746	19155146	6.30687	3.80757	7.17329	-3.25448	1.43e-33	7.91e-32
chr8	96959810	96960210	7.1818	7.8906	5.72995	2.12503	1.44e-33	7.94e-32
chr2	105296064	105296464	7.18477	7.90674	5.6725	2.19531	1.44e-33	7.94e-32
chr2	6855809	6856209	6.80012	7.56895	5.04431	2.46895	1.46e-33	8.05e-32
chr2	207182791	207183191	6.30678	7.16847	3.85545	3.20539	1.52e-33	8.38e-32
chr1	119160763	119161163	6.34387	7.2126	3.82054	3.27949	1.56e-33	8.58e-32
chr9	93884813	93885213	9.15626	9.75319	8.11975	1.61856	1.57e-33	8.64e-32
chr6	14547368	14547768	6.86995	7.64565	5.07398	2.51503	1.59e-33	8.73e-32
chr3	141228453	141228853	7.16255	7.89039	5.62233	2.23098	1.59e-33	8.78e-32
chr3	177525976	177526376	7.12727	7.84752	5.62308	2.18947	1.69e-33	9.3e-32
chr17	39949047	39949447	6.30494	7.24421	2.7045	4.30657	1.7e-33	9.35e-32
chr20	22463574	22463974	6.57955	7.41517	4.36449	2.9586	1.71e-33	9.4e-32
chr18	23331062	23331462	6.93664	7.708	5.16618	2.4851	1.73e-33	9.51e-32
chr4	137614500	137614900	7.2459	7.94706	5.82773	2.08678	1.83e-33	1.01e-31
chr12	73341658	73342058	6.3468	7.20103	3.96755	3.12432	1.87e-33	1.02e-31
chr14	21631059	21631459	7.22808	7.977	5.58181	2.35107	1.94e-33	1.07e-31
chr18	23793100	23793500	6.25844	7.16306	3.29204	3.70861	2.02e-33	1.1e-31
chr13	36428077	36428477	6.46585	7.3045	4.22541	2.99011	2.02e-33	1.11e-31
chr9	95124945	95125345	6.63395	7.46225	4.47813	2.90156	2.07e-33	1.13e-31
chr1	78627210	78627610	6.26119	2.89737	7.18936	-4.08241	2.08e-33	1.14e-31
chr2	215166579	215166979	7.00146	5.18865	7.77998	-2.52518	2.16e-33	1.18e-31
chr7	106417308	106417708	6.23944	7.12908	3.47605	3.51276	2.19e-33	1.2e-31
chr18	57715714	57716114	6.89612	7.64597	5.24493	2.35164	2.24e-33	1.22e-31
chr2	217340278	217340678	6.91049	7.66106	5.25548	2.36164	2.34e-33	1.28e-31
chr3	25442439	25442839	6.39579	7.25801	3.93918	3.20394	2.36e-33	1.29e-31
chr22	49855695	49856095	6.98767	7.72811	5.38519	2.30198	2.39e-33	1.3e-31
chr7	23074884	23075284	8.25493	8.89417	7.07866	1.79517	2.45e-33	1.33e-31
chr1	11080206	11080606	7.69559	8.39039	6.30476	2.05773	2.45e-33	1.33e-31
chr20	828987	829387	6.92666	5.26086	7.67927	-2.35922	2.55e-33	1.39e-31
chr11	68872477	68872877	7.94753	8.58293	6.78472	1.77729	2.74e-33	1.49e-31
chr2	180289619	180290019	6.62309	7.41009	4.75808	2.5832	2.79e-33	1.51e-31
chr2	159946357	159946757	6.22526	7.11017	3.5202	3.45535	2.82e-33	1.53e-31
chr7	7861194	7861594	7.4797	8.18851	6.02783	2.12748	2.93e-33	1.59e-31
chr14	90169129	90169529	6.40093	7.25006	4.06874	3.08608	3.03e-33	1.64e-31
chr3	9194494	9194894	7.40023	6.0285	8.09049	-2.02595	3.17e-33	1.72e-31
chr1	147716869	147717269	8.33413	8.9498	7.2379	1.69529	3.18e-33	1.72e-31
chr22	40022889	40023289	6.24286	7.15613	3.14362	3.83795	3.25e-33	1.76e-31
chr12	88801778	88802178	6.14693	7.0713	2.85576	4.0232	3.29e-33	1.78e-31
chr1	231684338	231684738	6.25791	7.14595	3.51456	3.48898	3.33e-33	1.8e-31
chr10	98077287	98077687	6.32835	7.28976	2.0844	4.883	3.37e-33	1.82e-31
chr22	46704756	46705156	6.97825	7.72644	5.33582	2.3463	3.39e-33	1.83e-31
chr5	39605983	39606383	6.73504	7.51892	4.88951	2.57391	3.52e-33	1.9e-31
chr5	108136245	108136645	6.1606	7.09245	2.72276	4.16431	3.67e-33	1.98e-31
chr2	217146216	217146616	6.44409	7.27844	4.23946	2.94433	3.7e-33	2e-31
chr13	20370933	20371333	6.27468	7.13043	3.88109	3.1396	3.72e-33	2.01e-31
chr2	174198770	174199170	6.90064	7.65312	5.23552	2.37009	3.76e-33	2.02e-31
chr13	73429799	73430199	6.28147	7.20012	3.09251	3.92583	3.79e-33	2.04e-31
chr7	128957612	128958012	6.41199	7.24307	4.23401	2.92801	3.94e-33	2.12e-31
chr6	52544742	52545142	7.92451	8.58663	6.66467	1.8983	4.1e-33	2.21e-31
chr18	3058416	3058816	7.43825	8.14792	5.98248	2.13373	4.22e-33	2.27e-31
chr12	44372336	44372736	6.24568	7.11143	3.75325	3.2454	4.23e-33	2.27e-31
chr12	105100983	105101383	6.43773	7.28287	4.14125	3.041	4.25e-33	2.28e-31
chr9	122785312	122785712	6.92863	7.68985	5.21588	2.42603	4.32e-33	2.32e-31
chr6	39917799	39918199	6.46362	7.30676	4.18462	3.01841	4.37e-33	2.34e-31
chr4	124230249	124230649	7.68578	8.56678	5.02697	3.4095	4.43e-33	2.37e-31
chr2	158735854	158736254	6.7975	7.57978	4.96174	2.56007	4.43e-33	2.37e-31
chr7	70571362	70571762	7.90227	8.54636	6.70881	1.81685	4.54e-33	2.43e-31
chr18	23099669	23100069	7.08539	7.81621	5.53075	2.24583	4.55e-33	2.44e-31
chr14	36856054	36856454	7.21499	7.97593	5.50382	2.41887	4.64e-33	2.48e-31
chr14	37385275	37385675	6.39729	7.26393	3.89572	3.26274	4.66e-33	2.49e-31
chr7	28960406	28960806	7.4835	8.17033	6.12603	2.01579	4.74e-33	2.53e-31
chr7	94580517	94580917	6.28328	7.14288	3.85258	3.18209	4.8e-33	2.56e-31
chr1	183800433	183800833	6.15058	7.05776	3.14622	3.74474	4.88e-33	2.6e-31
chr5	38754985	38755385	6.80861	7.60156	4.90563	2.63588	4.89e-33	2.61e-31
chr14	22448028	22448428	6.23617	7.13558	3.34393	3.6384	5.1e-33	2.72e-31
chr2	212579541	212579941	6.57976	7.37614	4.65435	2.65143	5.28e-33	2.81e-31
chr6	113882370	113882770	6.44772	7.26859	4.34937	2.83857	5.36e-33	2.86e-31
chr2	26784844	26785244	7.67592	8.36765	6.29804	2.04004	5.39e-33	2.87e-31
chr12	116503193	116503593	6.46779	4.15983	7.31423	-3.02733	5.57e-33	2.96e-31
chr8	6776274	6776674	6.46831	7.30345	4.25716	2.96256	5.59e-33	2.97e-31
chr12	110339604	110340004	6.29166	7.14209	3.94758	3.0931	5.61e-33	2.98e-31
chr18	62781936	62782336	6.18627	7.11716	2.7683	4.12465	5.73e-33	3.04e-31
chr10	22655508	22655908	6.79186	7.5657	5.00685	2.50447	5.78e-33	3.07e-31
chr5	84372039	84372439	6.21627	7.13042	3.10275	3.8594	5.82e-33	3.09e-31
chr20	61607060	61607460	6.39631	7.27131	3.80547	3.33422	5.86e-33	3.1e-31
chr5	175922179	175922579	7.40019	8.08529	6.04977	2.00302	5.95e-33	3.15e-31
chr1	113241007	113241407	6.4607	7.27205	4.43242	2.76132	6.19e-33	3.28e-31
chr6	141980177	141980577	6.47511	4.2734	7.30911	-2.92457	6.35e-33	3.36e-31
chr7	25456754	25457154	7.87054	8.55645	6.51679	2.01148	6.36e-33	3.36e-31
chr13	24957166	24957566	6.19106	7.08659	3.35161	3.589	6.41e-33	3.39e-31
chr20	49810883	49811283	6.28472	7.24168	2.19646	4.74733	6.73e-33	3.56e-31
chr4	152308905	152309305	8.77956	9.43419	7.54776	1.86312	6.83e-33	3.6e-31
chr13	95226070	95226470	7.92926	8.55828	6.78839	1.75113	6.89e-33	3.63e-31
chr7	107090459	107090859	7.86926	8.55611	6.51169	2.01395	6.95e-33	3.66e-31
chr10	51682895	51683295	6.19786	7.1277	2.80109	4.13219	7.36e-33	3.88e-31
chr18	45219533	45219933	6.17882	7.11471	2.65467	4.24838	7.85e-33	4.13e-31
chr2	99574085	99574485	6.15456	7.04398	3.39402	3.50861	8.22e-33	4.33e-31
chr5	115429437	115429837	6.56903	7.42174	4.20399	3.11819	8.29e-33	4.36e-31
chr3	79604717	79605117	6.52373	7.3426	4.4405	2.82665	8.51e-33	4.47e-31
chr13	23811446	23811846	6.43521	7.2647	4.26996	2.90526	8.51e-33	4.47e-31
chr1	49346934	49347334	6.3145	7.17712	3.85384	3.21208	8.66e-33	4.55e-31
chr5	129355104	129355504	6.18976	7.11709	2.84233	4.06466	8.99e-33	4.72e-31
chr9	127068014	127068414	7.81861	8.50425	6.466	2.00902	9.21e-33	4.84e-31
chr15	70815671	70816071	6.70142	7.50241	4.7452	2.68654	9.38e-33	4.92e-31
chr2	173669463	173669863	6.96077	7.71214	5.30156	2.36589	9.39e-33	4.92e-31
chr1	84834367	84834767	6.73957	7.51856	4.9239	2.5325	9.48e-33	4.97e-31
chr9	80938349	80938749	6.1505	7.07485	2.85959	4.02486	9.6e-33	5.03e-31
chr18	58088646	58089046	7.35306	8.03328	6.0225	1.98188	9.69e-33	5.07e-31
chr4	110906752	110907152	6.83151	7.62278	4.93936	2.61584	9.73e-33	5.09e-31
chr14	54670653	54671053	6.1324	7.05725	2.83201	4.00886	9.97e-33	5.21e-31
chr3	346172	346572	6.78283	7.59448	4.7524	2.76993	1.02e-32	5.34e-31
chr5	51034475	51034875	6.24814	7.10748	3.8199	3.17785	1.03e-32	5.36e-31
chr17	52419329	52419729	7.28251	5.87599	7.98097	-2.06078	1.04e-32	5.41e-31
chr5	88964964	88965364	8.54987	9.18756	7.37903	1.78747	1.05e-32	5.47e-31
chr18	58263061	58263461	7.39606	8.09082	6.00542	2.05408	1.05e-32	5.47e-31
chr10	43605766	43606166	8.42515	9.11026	7.0747	2.00405	1.05e-32	5.48e-31
chr4	86300529	86300929	7.47859	8.18456	6.03933	2.10952	1.15e-32	6.01e-31
chr10	58317408	58317808	6.22781	7.0988	3.68054	3.29877	1.16e-32	6.06e-31
chr5	19885297	19885697	6.35263	3.9595	7.20833	-3.13293	1.19e-32	6.18e-31
chr19	6273782	6274182	6.24699	3.64839	7.1227	-3.34193	1.21e-32	6.29e-31
chr6	15953236	15953636	7.07564	7.81485	5.47937	2.29311	1.22e-32	6.33e-31
chr7	22937903	22938303	6.20741	7.09092	3.51899	3.43556	1.25e-32	6.5e-31
chr9	106966483	106966883	8.01529	8.72826	6.54464	2.14509	1.26e-32	6.55e-31
chr12	26246461	26246861	7.07662	7.82419	5.43743	2.34225	1.28e-32	6.63e-31
chr20	22466089	22466489	6.17693	7.11361	2.63552	4.24861	1.33e-32	6.89e-31
chr3	175479819	175480219	6.1308	7.04684	2.98626	3.88202	1.33e-32	6.91e-31
chr6	47339272	47339672	6.66935	7.46812	4.72804	2.67102	1.33e-32	6.91e-31
chr18	24221031	24221431	6.1749	7.05898	3.47978	3.44402	1.34e-32	6.96e-31
chr13	82627274	82627674	8.02349	8.64417	6.91073	1.71497	1.38e-32	7.16e-31
chr11	4032153	4032553	6.12099	7.0364	2.98686	3.87537	1.41e-32	7.29e-31
chr12	18406802	18407202	6.53183	7.34642	4.48021	2.79041	1.42e-32	7.33e-31
chr2	211181773	211182173	6.78039	7.54357	5.05672	2.42973	1.44e-32	7.46e-31
chr12	75909062	75909462	7.14173	7.86055	5.64423	2.1771	1.51e-32	7.8e-31
chr3	164408355	164408755	6.17458	7.11828	2.46693	4.39319	1.65e-32	8.49e-31
chr10	56231408	56231808	6.89132	7.63241	5.28554	2.30253	1.65e-32	8.53e-31
chr8	92119585	92119985	6.78041	7.56336	4.94054	2.55948	1.67e-32	8.59e-31
chr2	171709300	171709700	6.5761	4.51877	7.39146	-2.79744	1.74e-32	8.96e-31
chr5	74408223	74408623	6.40832	7.2524	4.12119	3.03621	1.77e-32	9.12e-31
chr5	83563650	83564050	7.63793	8.30074	6.37546	1.89869	1.79e-32	9.19e-31
chr18	56723084	56723484	6.12845	7.0515	2.8615	3.99964	1.81e-32	9.3e-31
chr5	129133576	129133976	7.27152	8.02607	5.59525	2.38447	1.83e-32	9.39e-31
chr21	39807769	39808169	7.88148	8.55902	6.56168	1.9714	1.84e-32	9.46e-31
chr2	101125076	101125476	8.47591	9.05828	7.48364	1.56044	1.91e-32	9.83e-31
chr10	8861692	8862092	6.31167	3.88429	7.17092	-3.15889	2.01e-32	1.03e-30
chr7	140418041	140418441	6.4513	7.26921	4.37521	2.81881	2.03e-32	1.04e-30
chr21	39644069	39644469	7.17397	7.90404	5.62299	2.24245	2.04e-32	1.04e-30
chr16	74486089	74486489	7.69634	8.35343	6.45541	1.87333	2.1e-32	1.07e-30
chr14	73316502	73316902	6.5788	7.37353	4.66421	2.64575	2.14e-32	1.1e-30
chr5	89982114	89982514	6.42298	7.28001	4.01713	3.15999	2.16e-32	1.11e-30
chr14	80676069	80676469	6.64363	7.42733	4.79913	2.56289	2.19e-32	1.12e-30
chr11	30171620	30172020	7.43375	8.11452	6.101	1.98644	2.19e-32	1.12e-30
chr11	106172389	106172789	7.99113	8.67893	6.62963	2.02122	2.23e-32	1.14e-30
chr3	185796564	185796964	8.2092	8.86056	6.98946	1.84901	2.3e-32	1.18e-30
chr6	39099399	39099799	6.83255	7.6054	5.0534	2.48897	2.33e-32	1.19e-30
chr4	16705836	16706236	6.37235	7.19934	4.22689	2.88825	2.4e-32	1.22e-30
chr18	45713234	45713634	6.68163	7.47617	4.76828	2.64314	2.43e-32	1.24e-30
chrX	74179444	74179844	6.26918	3.86432	7.1261	-3.14606	2.43e-32	1.24e-30
chr12	2586409	2586809	6.1331	7.0565	2.85959	4.00587	2.45e-32	1.25e-30
chr5	131450817	131451217	6.38233	7.22471	4.11001	3.01012	2.49e-32	1.27e-30
chrX	94749866	94750266	6.16227	7.1084	2.39228	4.45665	2.55e-32	1.3e-30
chr9	82170137	82170537	6.59471	7.38965	4.67871	2.64534	2.66e-32	1.35e-30
chr14	53458257	53458657	6.29695	7.15447	3.88639	3.16043	2.72e-32	1.38e-30
chr10	47744491	47744891	6.96568	7.71161	5.33503	2.33199	2.76e-32	1.4e-30
chr2	153213279	153213679	8.37015	7.30334	8.97671	-1.65024	2.77e-32	1.41e-30
chr13	20171365	20171765	8.44096	9.05797	7.34032	1.69861	2.78e-32	1.41e-30
chr11	110305640	110306040	7.51552	6.19368	8.19357	-1.96452	2.95e-32	1.5e-30
chr10	4437641	4438041	6.21532	3.41251	7.10806	-3.55538	2.97e-32	1.51e-30
chr12	68014794	68015194	6.13218	7.03387	3.208	3.6716	3.14e-32	1.59e-30
chr10	112053914	112054314	7.31509	8.25875	3.60849	4.40053	3.19e-32	1.62e-30
chr2	217294134	217294534	6.77943	7.55702	4.97221	2.53125	3.3e-32	1.67e-30
chr4	87553271	87553671	6.20318	3.1052	7.11637	-3.79825	3.3e-32	1.67e-30
chr12	41300441	41300841	6.42825	7.24601	4.35321	2.81733	3.32e-32	1.68e-30
chr16	23207698	23208098	7.32217	5.99597	8.00131	-1.9697	3.33e-32	1.68e-30
chr12	27888649	27889049	6.45524	7.28704	4.27138	2.92588	3.34e-32	1.69e-30
chr3	66270684	66271084	6.73995	7.51974	4.91945	2.54202	3.45e-32	1.74e-30
chr3	3633820	3634220	6.21476	7.14216	2.86591	4.08145	3.6e-32	1.82e-30
chr20	22459611	22460011	6.1206	7.03429	3.01466	3.8215	3.61e-32	1.82e-30
chr16	27597326	27597726	7.39988	8.08823	6.03609	2.0227	3.78e-32	1.9e-30
chr14	23665220	23665620	7.30189	8.01481	5.83148	2.14673	3.86e-32	1.95e-30
chr3	195105219	195105619	9.91197	10.4975	8.91018	1.57199	3.87e-32	1.95e-30
chr2	64277144	64277544	6.2878	7.1486	3.84523	3.1873	3.88e-32	1.95e-30
chr9	73444793	73445193	7.34314	8.02055	6.02386	1.9654	3.9e-32	1.96e-30
chr7	17255841	17256241	6.15783	7.07629	2.97223	3.91258	3.92e-32	1.97e-30
chr7	106217257	106217657	8.53236	9.15913	7.39915	1.74056	3.99e-32	2.01e-30
chr5	97850976	97851376	6.1139	7.02516	3.04679	3.81048	4.01e-32	2.01e-30
chr5	102771470	102771870	6.22076	7.08841	3.70875	3.25519	4.04e-32	2.03e-30
chr7	1131453	1131853	7.56689	6.13404	8.2714	-2.09532	4.08e-32	2.04e-30
chr10	17144058	17144458	8.15767	8.79325	6.99419	1.7786	4.1e-32	2.06e-30
chr5	54671006	54671406	6.1321	7.064	2.69314	4.1362	4.17e-32	2.09e-30
chr4	156538852	156539252	6.10615	7.01491	3.07784	3.75317	4.32e-32	2.16e-30
chr14	36771258	36771658	8.87585	9.48447	7.80245	1.6648	4.36e-32	2.18e-30
chr8	18426313	18426713	6.4047	7.21715	4.36852	2.76977	4.36e-32	2.18e-30
chr18	49312938	49313338	6.16	7.06318	3.21447	3.69708	4.38e-32	2.19e-30
chr8	125219227	125219627	7.08052	7.81044	5.53024	2.23883	4.39e-32	2.19e-30
chr14	71798775	71799175	7.24869	7.98764	5.65378	2.29262	4.53e-32	2.26e-30
chr18	44831621	44832021	6.23865	7.15166	3.14358	3.8278	4.64e-32	2.32e-30
chr10	61271422	61271822	7.76266	8.41584	6.53619	1.85672	4.67e-32	2.33e-30
chr6	119446725	119447125	6.51434	7.32013	4.52524	2.72496	4.88e-32	2.44e-30
chr6	44446627	44447027	9.01547	7.81733	9.66086	-1.81567	4.91e-32	2.45e-30
chr2	153295834	153296234	6.28168	3.42928	7.17817	-3.57986	5.12e-32	2.55e-30
chr10	56315584	56315984	6.42248	7.24382	4.32054	2.84004	5.28e-32	2.63e-30
chr9	3491007	3491407	7.0228	7.78841	5.28542	2.44993	5.34e-32	2.66e-30
chr5	55601186	55601586	6.74002	7.51748	4.93358	2.52656	5.46e-32	2.72e-30
chr12	132107627	132108027	6.13871	7.0305	3.34802	3.53653	5.62e-32	2.79e-30
chr3	105144622	105145022	6.1911	7.11199	2.9628	3.94452	5.75e-32	2.86e-30
chr4	143321181	143321581	7.15373	7.86544	5.68878	2.14163	5.78e-32	2.87e-30
chr2	133493029	133493429	6.75673	7.5599	4.78564	2.7047	5.79e-32	2.88e-30
chr8	127919199	127919599	8.77226	9.36727	7.74169	1.60881	6.01e-32	2.98e-30
chr8	86618595	86618995	7.26229	7.9742	5.79647	2.14432	6.03e-32	2.99e-30
chr12	6020936	6021336	6.36437	7.21113	4.05354	3.05011	6.05e-32	3e-30
chr11	86741788	86742188	8.07538	8.71403	6.90116	1.79207	6.2e-32	3.07e-30
chr4	53522320	53522720	7.41534	8.14557	5.86356	2.24316	6.25e-32	3.09e-30
chr2	18800364	18800764	7.71614	8.43889	6.20025	2.20005	6.26e-32	3.1e-30
chr18	48307979	48308379	6.43011	7.26807	4.19548	2.97702	6.27e-32	3.1e-30
chr7	149238126	149238526	6.11625	7.0131	3.2591	3.60516	6.32e-32	3.12e-30
chr5	89268352	89268752	6.29534	7.25905	1.96402	4.94185	6.42e-32	3.18e-30
chr3	181923262	181923662	6.39407	7.22145	4.24554	2.88585	6.63e-32	3.27e-30
chr14	37492065	37492465	6.11892	7.04652	2.76626	4.0554	6.81e-32	3.36e-30
chr18	56815840	56816240	6.84879	7.59807	5.20061	2.35055	6.98e-32	3.44e-30
chr3	107871157	107871557	6.82359	7.58716	5.09776	2.43952	7.13e-32	3.52e-30
chr4	124116767	124117167	6.76996	7.53399	5.04147	2.44055	7.19e-32	3.55e-30
chr10	62323704	62324104	6.51328	7.31391	4.55955	2.68274	7.2e-32	3.55e-30
chr7	155224241	155224641	8.06768	8.67978	6.98305	1.67861	7.32e-32	3.6e-30
chr3	19889170	19889570	6.72006	7.48439	4.98994	2.44014	7.68e-32	3.78e-30
chr7	131400857	131401257	6.48206	7.29475	4.44413	2.77722	7.74e-32	3.81e-30
chr3	35523875	35524275	6.26148	7.11866	3.85417	3.15685	7.87e-32	3.87e-30
chr6	19354148	19354548	6.67307	7.44784	4.88265	2.50707	7.99e-32	3.93e-30
chr2	161694714	161695114	7.13868	5.5465	7.87709	-2.27413	8.16e-32	4.01e-30
chr6	12801096	12801496	6.24999	7.12373	3.67297	3.32161	8.21e-32	4.03e-30
chr8	125692465	125692865	9.08206	9.72192	7.90358	1.7967	8.33e-32	4.09e-30
chr20	31608480	31608880	6.21436	3.53105	7.09745	-3.39528	8.36e-32	4.1e-30
chr10	112659002	112659402	7.92815	8.5631	6.76688	1.77434	8.42e-32	4.13e-30
chr2	7749070	7749470	6.15352	7.07847	2.85131	4.02403	8.58e-32	4.21e-30
chr6	127550291	127550691	6.0893	7.00651	2.92492	3.89773	8.82e-32	4.32e-30
chr7	65745637	65746037	8.44678	9.11524	7.1627	1.92712	9.03e-32	4.42e-30
chr13	23778952	23779352	6.33966	7.18318	4.05743	3.02271	9.15e-32	4.47e-30
chr15	60255435	60255835	7.02828	7.76468	5.44615	2.27565	9.31e-32	4.55e-30
chr22	29443109	29443509	6.08206	6.99967	2.9109	3.89489	9.35e-32	4.57e-30
chr10	90450680	90451080	6.56722	7.34939	4.7322	2.55423	9.8e-32	4.78e-30
chr9	87465943	87466343	6.10036	7.01408	2.9938	3.84918	1.01e-31	4.91e-30
chr8	101809834	101810234	6.32231	7.17717	3.93709	3.12439	1.04e-31	5.05e-30
chr12	80477792	80478192	6.56982	4.51541	7.38479	-2.76209	1.04e-31	5.07e-30
chr2	83115599	83115999	6.948	5.34153	7.68923	-2.28769	1.04e-31	5.07e-30
chr21	38920949	38921349	6.71254	7.49663	4.86564	2.5676	1.05e-31	5.12e-30
chr12	98822300	98822700	8.21682	8.87027	6.98938	1.85866	1.07e-31	5.19e-30
chr8	26519436	26519836	6.2041	7.07443	3.6639	3.27533	1.08e-31	5.25e-30
chr9	73148327	73148727	6.98372	7.71808	5.41172	2.26258	1.09e-31	5.32e-30
chr12	100123632	100124032	6.40823	7.22808	4.31754	2.8244	1.1e-31	5.33e-30
chr10	80981062	80981462	7.87896	8.57581	6.4794	2.06563	1.12e-31	5.43e-30
chr14	63547818	63548218	6.43204	7.25809	4.29392	2.87355	1.12e-31	5.45e-30
chr6	45510175	45510575	6.5976	7.38457	4.73273	2.5883	1.14e-31	5.51e-30
chr21	35343868	35344268	6.31236	7.15172	4.06598	2.99114	1.14e-31	5.55e-30
chr12	63804789	63805189	6.19418	7.06548	3.64366	3.29952	1.16e-31	5.61e-30
chr5	77173040	77173440	7.74894	8.39991	6.5306	1.84653	1.17e-31	5.66e-30
chr16	24526170	24526570	6.78791	7.53486	5.15196	2.32971	1.2e-31	5.8e-30
chr3	87069898	87070298	7.70035	8.34892	6.49077	1.83603	1.21e-31	5.87e-30
chr8	127018456	127018856	6.35165	7.18918	4.12067	2.97451	1.23e-31	5.96e-30
chr2	53886536	53886936	6.2678	7.13296	3.78142	3.23111	1.24e-31	5.98e-30
chr10	81898577	81898977	6.40436	7.22213	4.32928	2.81308	1.32e-31	6.36e-30
chr10	338412	338812	6.67099	7.46874	4.73654	2.66693	1.34e-31	6.45e-30
chr18	46030642	46031042	6.21566	7.17361	2.0941	4.76571	1.34e-31	6.49e-30
chr16	4869490	4869890	7.2633	7.99193	5.71931	2.22998	1.37e-31	6.61e-30
chr3	195715974	195716374	7.63016	8.34792	6.13758	2.17183	1.38e-31	6.67e-30
chr14	32650610	32651010	6.46113	7.28814	4.31545	2.88142	1.4e-31	6.77e-30
chr4	187388060	187388460	6.56595	7.39463	4.40717	2.89562	1.43e-31	6.91e-30
chr11	111206376	111206776	6.12331	7.0439	2.90043	3.93354	1.48e-31	7.11e-30
chr14	56181617	56182017	6.2523	7.14932	3.3927	3.60226	1.49e-31	7.17e-30
chr18	2658114	2658514	6.96926	7.69858	5.42191	2.23296	1.5e-31	7.23e-30
chr9	90799288	90799688	6.44167	7.29257	4.09332	3.09538	1.5e-31	7.23e-30
chr3	14231982	14232382	7.18893	7.91685	5.64837	2.22809	1.54e-31	7.42e-30
chr15	45387373	45387773	6.99244	7.73291	5.38985	2.29792	1.57e-31	7.56e-30
chr14	66986280	66986680	7.27844	7.99246	5.80304	2.15386	1.58e-31	7.6e-30
chr6	32559642	32560042	6.22881	7.10752	3.59631	3.3751	1.61e-31	7.74e-30
chr10	67256979	67257379	6.41662	7.23136	4.36385	2.78221	1.64e-31	7.87e-30
chr6	45535869	45536269	7.79192	8.46436	6.49231	1.9439	1.66e-31	7.95e-30
chr1	70717978	70718378	6.63132	7.42539	4.72103	2.64118	1.69e-31	8.1e-30
chr2	203586704	203587104	6.93278	7.68015	5.29464	2.33494	1.69e-31	8.1e-30
chr18	26545207	26545607	7.10671	7.84535	5.51335	2.28983	1.72e-31	8.25e-30
chr7	149195407	149195807	9.45117	10.054	8.39613	1.6407	1.76e-31	8.41e-30
[truncated: 50,797 more rows]
